# Supplementary material for: Induction of apoptosis and ganoderic acid biosynthesis by cAMP signaling in Ganoderma lucidum
Source: Sci Rep. 2017 Mar 23;7:318. doi: 10.1038/s41598-017-00281-x (PMC5428012; doi:10.1038/s41598-017-00281-x)
Supplement: Supplementary file 2 — Supplementary Table 1 [file 41598_2017_281_MOESM2_ESM.xls]

## Sheet: LG.mergeallresult
Q_Name	Q_Length	DataBase	Id%	Identity	ExpectValue	S_Length	S_Name	KOG_id	FC	DataBase	Id%	Identity	ExpectValue	S_Length	S_Name	DataBase	Id%	Identity	ExpectValue	S_Length	S_Name	GO_list	KEGG_list	EC number	EC number color	LG-Ctrl_count	LG-IBMX-CAM_count	LG-Ctrl_fpkm	LG-IBMX-CAM_fpkm	Type	logFC	logCPM	PValue	FDR
TRINITY_DN0_c0_g1_i1	369	KOG								RefseqNR						swissport										3	8	0.45	1.004	conditionC_vs_conditionI	1.08791	-1.6403	0.442579	0.883034
TRINITY_DN10000_c0_g1_i1	276	KOG								RefseqNR						swissport										3	1	0.826	0.229	conditionC_vs_conditionI	-1.75037	-2.5292	0.658385	0.981041
TRINITY_DN10000_c0_g2_i1	724	KOG								RefseqNR						swissport										3.43	5.18	0.188	0.229	conditionC_vs_conditionI	0.424432	-1.95512	0.769726	1
TRINITY_DN10000_c0_g3_i1	2749	KOG								RefseqNR	0.42	270/645	2e-136	693	gi|598008445|ref|XP_007370550.1|HET-domain-containing protein [Dichomitus squalens LYAD-421 SS1]	swissport	0.49	91/187	1e-41	1356	sp|Q00808.1|HETE1_PODASRecName: Full=Vegetative incompatibility protein HET-E-1					276.12	322.24	3.201	3.107	conditionC_vs_conditionI	-0.0764349	3.70058	0.912922	1
TRINITY_DN10000_c0_g3_i2	2278	KOG								RefseqNR	0.47	238/505	1e-131	693	gi|598008445|ref|XP_007370550.1|HET-domain-containing protein [Dichomitus squalens LYAD-421 SS1]	swissport	0.43	98/226	2e-42	1356	sp|Q00808.1|HETE1_PODASRecName: Full=Vegetative incompatibility protein HET-E-1					158.45	254.58	2.249	3.002	conditionC_vs_conditionI	0.39147	3.14921	0.563723	0.938604
TRINITY_DN10001_c0_g1_i1	2200	KOG								RefseqNR	0.46	292/638	2e-168	709	gi|597998165|ref|XP_007367827.1|hypothetical protein DICSQDRAFT_172045 [Dichomitus squalens LYAD-421 SS1]	swissport						GO:0004672|GO:0006468				97	126	1.433	1.539	conditionC_vs_conditionI	0.0784197	2.28646	0.924091	1
TRINITY_DN10001_c1_g2_i1	2025	KOG								RefseqNR	0.46	276/599	1e-156	845	gi|598000757|ref|XP_007368507.1|hypothetical protein DICSQDRAFT_172686 [Dichomitus squalens LYAD-421 SS1]	swissport										134.73	237.96	2.176	3.183	conditionC_vs_conditionI	0.518781	2.9983	0.447472	0.887809
TRINITY_DN10001_c1_g2_i2	713	KOG								RefseqNR	0.46	132/286	5e-73	715	gi|597998317|ref|XP_007367866.1|hypothetical protein DICSQDRAFT_181975, partial [Dichomitus squalens LYAD-421 SS1]	swissport										14.27	11.04	0.785	0.507	conditionC_vs_conditionI	-0.640314	-0.666628	0.597593	0.958208
TRINITY_DN10001_c1_g3_i1	290	KOG								RefseqNR	0.5	49/98	1e-25	489	gi|597998179|ref|XP_007367831.1|hypothetical protein DICSQDRAFT_172049 [Dichomitus squalens LYAD-421 SS1]	swissport										3	5	0.732	1.023	conditionC_vs_conditionI	0.424432	-1.95512	0.769726	1
TRINITY_DN10002_c0_g1_i1	2345	KOG	0.37	164/448	2e-78	936	Hs20535615	KOG0220	L	RefseqNR	0.85	371/439	0	858	gi|636602267|ref|XP_008032268.1|hypothetical protein TRAVEDRAFT_42560 [Trametes versicolor FP-101664 SS1]	swissport	0.37	164/448	8e-78	936	sp|O15457.2|MSH4_HUMANRecName: Full=MutS protein homolog 4; Short=hMSH4	GO:0005524|GO:0006298|GO:0030983				0	18.64	0	0.21	conditionC_vs_conditionI	7.11666	-1.05342	0.000726851	0.0115662
TRINITY_DN10002_c0_g1_i10	2183	KOG	0.35	244/697	5e-126	936	Hs20535615	KOG0220	L	RefseqNR	0.76	552/731	0	858	gi|636602267|ref|XP_008032268.1|hypothetical protein TRAVEDRAFT_42560 [Trametes versicolor FP-101664 SS1]	swissport	0.35	244/697	2e-125	936	sp|O15457.2|MSH4_HUMANRecName: Full=MutS protein homolog 4; Short=hMSH4	GO:0005524|GO:0006298|GO:0030983				13.53	0	0.199	0	conditionC_vs_conditionI	-6.97602	-1.3268	0.00140897	0.0195636
TRINITY_DN10002_c0_g1_i11	2166	KOG	0.37	164/448	7e-79	936	Hs20535615	KOG0220	L	RefseqNR	0.69	422/613	0	829	gi|598000661|ref|XP_007368482.1|hypothetical protein DICSQDRAFT_148899 [Dichomitus squalens LYAD-421 SS1]	swissport	0.37	164/448	3e-78	936	sp|O15457.2|MSH4_HUMANRecName: Full=MutS protein homolog 4; Short=hMSH4	GO:0005524|GO:0006298|GO:0030983				25.84	18.66	0.387	0.229	conditionC_vs_conditionI	-0.747145	0.0975791	0.373174	0.827985
TRINITY_DN10002_c0_g1_i13	507	KOG								RefseqNR	0.32	44/137	1e-08	837	gi|302695879|ref|XP_003037618.1|hypothetical protein SCHCODRAFT_81041 [Schizophyllum commune H4-8]	swissport										5.7	6.21	0.502	0.459	conditionC_vs_conditionI	-0.292782	-1.53341	0.822492	1
TRINITY_DN10002_c0_g1_i2	1371	KOG	0.35	161/456	6e-77	936	Hs20535615	KOG0220	L	RefseqNR	0.82	376/457	0	829	gi|598000661|ref|XP_007368482.1|hypothetical protein DICSQDRAFT_148899 [Dichomitus squalens LYAD-421 SS1]	swissport	0.35	161/456	2e-76	936	sp|O15457.2|MSH4_HUMANRecName: Full=MutS protein homolog 4; Short=hMSH4	GO:0005524|GO:0006298|GO:0030983				18.79	12.22	0.471	0.249	conditionC_vs_conditionI	-0.953826	-0.387071	0.323905	0.775239
TRINITY_DN10002_c0_g1_i4	2234	KOG	0.4	219/550	2e-121	936	Hs20535615	KOG0220	L	RefseqNR	0.75	549/730	0	858	gi|636602267|ref|XP_008032268.1|hypothetical protein TRAVEDRAFT_42560 [Trametes versicolor FP-101664 SS1]	swissport	0.4	219/550	9e-121	936	sp|O15457.2|MSH4_HUMANRecName: Full=MutS protein homolog 4; Short=hMSH4	GO:0005524|GO:0006298|GO:0030983				29.63	44.14	0.429	0.535	conditionC_vs_conditionI	0.252816	0.740596	0.747485	1
TRINITY_DN10002_c0_g1_i7	2358	KOG	0.4	218/548	2e-119	936	Hs20535615	KOG0220	L	RefseqNR	0.89	485/547	0	829	gi|598000661|ref|XP_007368482.1|hypothetical protein DICSQDRAFT_148899 [Dichomitus squalens LYAD-421 SS1]	swissport	0.4	218/548	6e-119	936	sp|O15457.2|MSH4_HUMANRecName: Full=MutS protein homolog 4; Short=hMSH4	GO:0005524|GO:0006298|GO:0030983				27.57	0	0.377	0	conditionC_vs_conditionI	-7.97027	-0.472383	1.79859e-05	0.000539111
TRINITY_DN10002_c0_g1_i8	295	KOG								RefseqNR	0.77	24/31	3e-17	858	gi|636602267|ref|XP_008032268.1|hypothetical protein TRAVEDRAFT_42560 [Trametes versicolor FP-101664 SS1]	swissport										4.37	3.32	1.025	0.65	conditionC_vs_conditionI	-0.688934	-2.07224	1	1
TRINITY_DN10002_c0_g1_i9	352	KOG								RefseqNR	0.77	24/31	2e-13	858	gi|636602267|ref|XP_008032268.1|hypothetical protein TRAVEDRAFT_42560 [Trametes versicolor FP-101664 SS1]	swissport										1.57	2.82	0.251	0.382	conditionC_vs_conditionI	0.272263	-2.36826	1	1
TRINITY_DN10003_c0_g1_i1	589	KOG								RefseqNR	0.6	26/43	5e-07	92	gi|636603809|ref|XP_008033039.1|hypothetical protein TRAVEDRAFT_139761 [Trametes versicolor FP-101664 SS1]	swissport										2.48	11.66	0.178	0.688	conditionC_vs_conditionI	2.22391	-1.38876	0.0729734	0.355509
TRINITY_DN10003_c0_g1_i2	749	KOG								RefseqNR	0.76	72/95	8e-23	95	gi|597967153|ref|XP_007359845.1|hypothetical protein DICSQDRAFT_46539 [Dichomitus squalens LYAD-421 SS1]	swissport										608.52	712.34	31.443	30.583	conditionC_vs_conditionI	-0.0734103	4.83873	0.915168	1
TRINITY_DN10004_c0_g1_i1	340	KOG								RefseqNR						swissport										55.28	86.43	9.665	12.619	conditionC_vs_conditionI	0.34542	1.62981	0.63358	0.979894
TRINITY_DN10004_c0_g1_i2	783	KOG								RefseqNR						swissport										136.2	161.11	6.642	6.53	conditionC_vs_conditionI	-0.0553586	2.6994	0.942436	1
TRINITY_DN10004_c0_g1_i3	833	KOG								RefseqNR						swissport										44.54	20.9	2.008	0.784	conditionC_vs_conditionI	-1.39254	0.634393	0.0784686	0.374691
TRINITY_DN10004_c0_g1_i4	783	KOG								RefseqNR						swissport										51.95	45.33	2.531	1.836	conditionC_vs_conditionI	-0.506138	1.13955	0.48232	0.907247
TRINITY_DN10004_c0_g1_i5	736	KOG								RefseqNR						swissport										19.02	73.44	1.004	3.222	conditionC_vs_conditionI	1.63727	0.998819	0.0327713	0.218275
TRINITY_DN10004_c0_g1_i6	833	KOG								RefseqNR						swissport										0	22.69	0	0.851	conditionC_vs_conditionI	7.39048	-0.827709	0.00021796	0.00427951
TRINITY_DN10004_c0_g1_i7	736	KOG								RefseqNR						swissport										12.01	43.1	0.638	1.893	conditionC_vs_conditionI	1.53365	0.307508	0.0586988	0.304252
TRINITY_DN10005_c0_g1_i1	640	KOG								RefseqNR	0.75	138/185	5e-91	278	gi|597987547|ref|XP_007365079.1|hypothetical protein DICSQDRAFT_85247 [Dichomitus squalens LYAD-421 SS1]	swissport										4.19	7.75	0.272	0.411	conditionC_vs_conditionI	0.685923	-1.54407	0.63315	0.979542
TRINITY_DN10005_c0_g1_i2	440	KOG								RefseqNR	0.73	88/121	1e-50	278	gi|597987547|ref|XP_007365079.1|hypothetical protein DICSQDRAFT_85247 [Dichomitus squalens LYAD-421 SS1]	swissport										7	8.48	0.774	0.784	conditionC_vs_conditionI	-0.104478	-1.2874	1	1
TRINITY_DN10005_c0_g1_i3	573	KOG								RefseqNR	0.87	114/131	5e-78	278	gi|597987547|ref|XP_007365079.1|hypothetical protein DICSQDRAFT_85247 [Dichomitus squalens LYAD-421 SS1]	swissport										34.67	50.38	2.573	3.107	conditionC_vs_conditionI	0.215074	0.931772	0.813134	1
TRINITY_DN10005_c0_g1_i4	1008	KOG								RefseqNR	0.88	244/278	2e-175	278	gi|597987547|ref|XP_007365079.1|hypothetical protein DICSQDRAFT_85247 [Dichomitus squalens LYAD-421 SS1]	swissport	0.33	47/143	2e-12	294	sp|Q05918.1|IPHP_NOSCORecName: Full=Tyrosine-protein phosphatase; Flags: Precursor	GO:0016311|GO:0004725|GO:0016791				262.1	329.38	9.362	9.77	conditionC_vs_conditionI	0.029649	3.67861	0.970538	1
TRINITY_DN10005_c0_g1_i5	1073	KOG								RefseqNR	0.89	206/232	7e-143	278	gi|597987547|ref|XP_007365079.1|hypothetical protein DICSQDRAFT_85247 [Dichomitus squalens LYAD-421 SS1]	swissport	0.42	29/69	3e-10	294	sp|Q05918.1|IPHP_NOSCORecName: Full=Tyrosine-protein phosphatase; Flags: Precursor	GO:0016311|GO:0004725|GO:0016791				16.02	17.44	0.533	0.478	conditionC_vs_conditionI	-0.209813	-0.322583	0.832809	1
TRINITY_DN10005_c0_g1_i6	1124	KOG								RefseqNR	0.86	130/152	8e-83	278	gi|597987547|ref|XP_007365079.1|hypothetical protein DICSQDRAFT_85247 [Dichomitus squalens LYAD-421 SS1]	swissport	0.34	47/139	2e-12	294	sp|Q05918.1|IPHP_NOSCORecName: Full=Tyrosine-protein phosphatase; Flags: Precursor	GO:0016311|GO:0004725|GO:0016791				19.02	27.56	0.596	0.717	conditionC_vs_conditionI	0.259169	0.12888	0.809946	1
TRINITY_DN10006_c0_g1_i3	2035	KOG	0.33	167/510	3e-75	533	YER056c			RefseqNR	0.87	433/498	0	498	gi|597981435|ref|XP_007363507.1|NCS cytosine-purine permease [Dichomitus squalens LYAD-421 SS1]	swissport	0.34	172/503	3e-85	508	sp|C8V329.1|FCY2_EMENIRecName: Full=Purine-cytosine permease fcyB; Short=PCP fcyB; AltName: Full=Cytosine/purine transport protein fcyB; AltName: Full=Fluorocytosine resistance protein fcyB	GO:0016020|GO:0055085|GO:0016021|GO:0005215				774.55	1156.38	12.427	15.401	conditionC_vs_conditionI	0.277977	5.3675	0.67518	0.985754
TRINITY_DN10006_c0_g1_i4	1845	KOG	0.28	142/505	2e-49	528	YER060w			RefseqNR	0.69	374/543	0	498	gi|597981435|ref|XP_007363507.1|NCS cytosine-purine permease [Dichomitus squalens LYAD-421 SS1]	swissport	0.3	161/535	6e-57	508	sp|C8V329.1|FCY2_EMENIRecName: Full=Purine-cytosine permease fcyB; Short=PCP fcyB; AltName: Full=Cytosine/purine transport protein fcyB; AltName: Full=Fluorocytosine resistance protein fcyB	GO:0016020|GO:0055085|GO:0005215				84.01	126.18	1.496	1.874	conditionC_vs_conditionI	0.285757	2.1927	0.683014	0.989606
TRINITY_DN10006_c0_g1_i5	2088	KOG	0.3	88/289	7e-34	533	YER056c			RefseqNR	0.81	209/258	0	500	gi|636620419|ref|XP_008041344.1|cytosine-purine permease [Trametes versicolor FP-101664 SS1]	swissport	0.39	94/240	9e-71	508	sp|C8V329.1|FCY2_EMENIRecName: Full=Purine-cytosine permease fcyB; Short=PCP fcyB; AltName: Full=Cytosine/purine transport protein fcyB; AltName: Full=Fluorocytosine resistance protein fcyB	GO:0016020|GO:0055085|GO:0005215				7.44	79.44	0.115	1.032	conditionC_vs_conditionI	3.17716	0.881622	0.000233346	0.00454816
TRINITY_DN10007_c0_g1_i1	1900	KOG								RefseqNR	0.41	118/285	1e-57	276	gi|636618375|ref|XP_008040322.1|hypothetical protein TRAVEDRAFT_49709 [Trametes versicolor FP-101664 SS1]	swissport										23.09	375.75	0.397	5.392	conditionC_vs_conditionI	3.72568	3.00882	1.52184e-06	6.84883e-05
TRINITY_DN10007_c0_g1_i2	1955	KOG								RefseqNR	0.36	138/385	4e-60	302	gi|636619211|ref|XP_008040740.1|hypothetical protein TRAVEDRAFT_101974, partial [Trametes versicolor FP-101664 SS1]	swissport										5.03	32.07	0.084	0.449	conditionC_vs_conditionI	2.35343	-0.222003	0.0168101	0.134402
TRINITY_DN10007_c0_g1_i3	1882	KOG								RefseqNR	0.42	118/279	4e-60	276	gi|636618375|ref|XP_008040322.1|hypothetical protein TRAVEDRAFT_49709 [Trametes versicolor FP-101664 SS1]	swissport										39.88	105.17	0.701	1.53	conditionC_vs_conditionI	1.09131	1.64239	0.136892	0.518841
TRINITY_DN10007_c0_g2_i1	269	KOG								RefseqNR						swissport										0	6	0	1.463	conditionC_vs_conditionI	5.47604	-2.23079	0.0565217	0.297155
TRINITY_DN10008_c0_g1_i1	1757	KOG	0.28	136/480	9e-49	1896	7297980	KOG0054	Q	RefseqNR	0.74	348/472	0	1443	gi|597980847|ref|XP_007363357.1|multidrug resistance-associated ABC transporter [Dichomitus squalens LYAD-421 SS1]	swissport	0.28	134/483	2e-45	1525	sp|Q5F364.1|MRP1_CHICKRecName: Full=Multidrug resistance-associated protein 1; AltName: Full=ATP-binding cassette sub-family C member 1; AltName: Full=Leukotriene C(4) transporter; Short=LTC4 transporter	GO:0006810|GO:0055085|GO:0005524|GO:0042626|GO:0016021				46.62	25.51	0.879	0.402	conditionC_vs_conditionI	-1.14881	0.766496	0.131399	0.501532
TRINITY_DN10008_c0_g1_i2	1981	KOG	0.31	51/163	1e-31	1896	7297980	KOG0054	Q	RefseqNR	0.61	211/348	0	1443	gi|597980847|ref|XP_007363357.1|multidrug resistance-associated ABC transporter [Dichomitus squalens LYAD-421 SS1]	swissport	0.32	54/171	6e-32	1543	sp|Q8VI47.2|MRP2_MOUSERecName: Full=Canalicular multispecific organic anion transporter 1; AltName: Full=ATP-binding cassette sub-family C member 2	GO:0006810|GO:0055085|GO:0005524|GO:0042626|GO:0016021				11.26	17.67	0.188	0.239	conditionC_vs_conditionI	0.408017	-0.500529	0.717697	1
TRINITY_DN10008_c0_g1_i3	1930	KOG	0.31	51/163	1e-31	1896	7297980	KOG0054	Q	RefseqNR	0.61	211/348	0	1443	gi|597980847|ref|XP_007363357.1|multidrug resistance-associated ABC transporter [Dichomitus squalens LYAD-421 SS1]	swissport	0.32	54/171	6e-32	1543	sp|Q8VI47.2|MRP2_MOUSERecName: Full=Canalicular multispecific organic anion transporter 1; AltName: Full=ATP-binding cassette sub-family C member 2	GO:0006810|GO:0055085|GO:0005524|GO:0042626|GO:0016021				7.86	12.39	0.136	0.172	conditionC_vs_conditionI	0.282513	-0.956271	0.876186	1
TRINITY_DN10008_c0_g1_i4	1865	KOG	0.33	78/233	3e-37	1896	7297980	KOG0054	Q	RefseqNR	0.68	344/508	0	1443	gi|597980847|ref|XP_007363357.1|multidrug resistance-associated ABC transporter [Dichomitus squalens LYAD-421 SS1]	swissport	0.32	75/233	9e-38	1543	sp|Q8VI47.2|MRP2_MOUSERecName: Full=Canalicular multispecific organic anion transporter 1; AltName: Full=ATP-binding cassette sub-family C member 2	GO:0006810|GO:0055085|GO:0005524|GO:0042626|GO:0016021				33.27	30.31	0.586	0.44	conditionC_vs_conditionI	-0.434639	0.542672	0.586413	0.950592
TRINITY_DN10008_c0_g1_i5	1916	KOG	0.33	78/233	3e-37	1896	7297980	KOG0054	Q	RefseqNR	0.68	344/508	0	1443	gi|597980847|ref|XP_007363357.1|multidrug resistance-associated ABC transporter [Dichomitus squalens LYAD-421 SS1]	swissport	0.32	75/233	1e-37	1543	sp|Q8VI47.2|MRP2_MOUSERecName: Full=Canalicular multispecific organic anion transporter 1; AltName: Full=ATP-binding cassette sub-family C member 2	GO:0006810|GO:0055085|GO:0005524|GO:0042626|GO:0016021				44.01	53.1	0.753	0.755	conditionC_vs_conditionI	-0.0302923	1.12257	1	1
TRINITY_DN10008_c0_g1_i6	1808	KOG	0.28	136/480	1e-48	1896	7297980	KOG0054	Q	RefseqNR	0.74	348/472	0	1443	gi|597980847|ref|XP_007363357.1|multidrug resistance-associated ABC transporter [Dichomitus squalens LYAD-421 SS1]	swissport	0.28	134/483	1e-45	1525	sp|Q5F364.1|MRP1_CHICKRecName: Full=Multidrug resistance-associated protein 1; AltName: Full=ATP-binding cassette sub-family C member 1; AltName: Full=Leukotriene C(4) transporter; Short=LTC4 transporter	GO:0006810|GO:0055085|GO:0005524|GO:0042626|GO:0016021				52.98	62.04	0.973	0.937	conditionC_vs_conditionI	-0.0724262	1.36081	0.943487	1
TRINITY_DN10009_c0_g1_i1	308	KOG								RefseqNR	0.57	29/51	1e-09	223	gi|636607863|ref|XP_008035066.1|hypothetical protein TRAVEDRAFT_44779 [Trametes versicolor FP-101664 SS1]	swissport										1.19	5.51	0.251	0.985	conditionC_vs_conditionI	2.1656	-2.08977	0.282609	0.7216
TRINITY_DN10009_c0_g2_i1	1080	KOG								RefseqNR	0.83	207/250	4e-116	268	gi|597991383|ref|XP_007366071.1|hypothetical protein DICSQDRAFT_106354 [Dichomitus squalens LYAD-421 SS1]	swissport										1211.96	1558.18	39.853	42.542	conditionC_vs_conditionI	0.0634406	5.89782	0.924219	1
TRINITY_DN10009_c0_g2_i3	2025	KOG								RefseqNR	0.83	207/250	6e-112	268	gi|597991383|ref|XP_007366071.1|hypothetical protein DICSQDRAFT_106354 [Dichomitus squalens LYAD-421 SS1]	swissport										100.73	195.49	1.621	2.619	conditionC_vs_conditionI	0.649679	2.66385	0.344664	0.798888
TRINITY_DN10009_c0_g2_i5	1956	KOG								RefseqNR	0.83	207/250	3e-112	268	gi|597991383|ref|XP_007366071.1|hypothetical protein DICSQDRAFT_106354 [Dichomitus squalens LYAD-421 SS1]	swissport										216.12	201.82	3.619	2.811	conditionC_vs_conditionI	-0.395299	3.20288	0.558231	0.933699
TRINITY_DN1000_c0_g1_i1	326	KOG	0.8	61/76	5e-41	109	SPCC191.07	KOG3453	C	RefseqNR	0.94	72/77	2e-46	106	gi|573979448|ref|XP_006667669.1|cytochrome c [Cordyceps militaris CM01]	swissport	0.89	68/76	9e-45	108	sp|P00048.2|CYC_NEUCRRecName: Full=Cytochrome c	GO:0009055|GO:0020037				0	31.19	0	4.952	conditionC_vs_conditionI	7.8189	-0.462808	3.56805e-05	0.000971973
TRINITY_DN1000_c0_g2_i1	327	KOG	0.8	61/76	2e-41	109	SPCC191.07	KOG3453	C	RefseqNR	0.92	71/77	1e-46	106	gi|953476133|ref|XP_014581541.1|Cytochrome c domain protein, partial [Metarhizium majus ARSEF 297]	swissport	0.89	68/76	3e-45	108	sp|P00048.2|CYC_NEUCRRecName: Full=Cytochrome c	GO:0009055|GO:0020037				0	5.81	0	0.918	conditionC_vs_conditionI	5.47604	-2.23079	0.0565217	0.297155
TRINITY_DN10010_c0_g1_i10	727	KOG	0.69	61/88	4e-41	231	YIL118w	KOG0393	R	RefseqNR	0.91	92/101	1e-60	211	gi|597979393|ref|XP_007362985.1|hypothetical protein DICSQDRAFT_144855 [Dichomitus squalens LYAD-421 SS1]	swissport	0.83	78/94	1e-49	206	sp|Q9P8J9.1|RHO3_SCHCORecName: Full=GTP-binding protein Rho3; Flags: Precursor	GO:0007264|GO:0005525				14.22	38.3	0.764	1.711	conditionC_vs_conditionI	1.13543	0.241515	0.194613	0.61205
TRINITY_DN10010_c0_g1_i11	1113	KOG	0.71	59/83	4e-62	208	SPAC23C4.08	KOG0393	R	RefseqNR	0.88	100/114	4e-100	211	gi|597979393|ref|XP_007362985.1|hypothetical protein DICSQDRAFT_144855 [Dichomitus squalens LYAD-421 SS1]	swissport	0.89	74/83	2e-76	206	sp|Q9P8J9.1|RHO3_SCHCORecName: Full=GTP-binding protein Rho3; Flags: Precursor	GO:0007264|GO:0005525				25	38.4	0.795	1.013	conditionC_vs_conditionI	0.303984	0.520266	0.756575	1
TRINITY_DN10010_c0_g1_i3	1108	KOG	0.68	61/90	2e-59	208	SPAC23C4.08	KOG0393	R	RefseqNR	0.76	100/132	6e-103	211	gi|597979393|ref|XP_007362985.1|hypothetical protein DICSQDRAFT_144855 [Dichomitus squalens LYAD-421 SS1]	swissport	0.83	78/94	8e-75	206	sp|Q9P8J9.1|RHO3_SCHCORecName: Full=GTP-binding protein Rho3; Flags: Precursor	GO:0007264|GO:0005525				122.21	132.3	3.902	3.509	conditionC_vs_conditionI	-0.185021	2.48267	0.801566	1
TRINITY_DN10010_c0_g1_i4	403	KOG	0.44	47/107	2e-16	208	SPAC23C4.08	KOG0393	R	RefseqNR	0.74	77/104	9e-44	211	gi|597979393|ref|XP_007362985.1|hypothetical protein DICSQDRAFT_144855 [Dichomitus squalens LYAD-421 SS1]	swissport	0.54	51/94	6e-20	206	sp|Q9P8J9.1|RHO3_SCHCORecName: Full=GTP-binding protein Rho3; Flags: Precursor					18.84	15.17	2.416	1.625	conditionC_vs_conditionI	-0.63518	-0.274375	0.467852	0.905274
TRINITY_DN10010_c0_g1_i5	980	KOG	0.6	123/205	6e-84	208	SPAC23C4.08	KOG0393	R	RefseqNR	0.89	191/214	1e-138	211	gi|597979393|ref|XP_007362985.1|hypothetical protein DICSQDRAFT_144855 [Dichomitus squalens LYAD-421 SS1]	swissport	0.77	151/195	9e-104	206	sp|Q9P8J9.1|RHO3_SCHCORecName: Full=GTP-binding protein Rho3; Flags: Precursor	GO:0007264|GO:0005525				627.59	500	23.18	15.344	conditionC_vs_conditionI	-0.627555	4.63901	0.346134	0.80081
TRINITY_DN10010_c0_g1_i7	370	KOG	0.51	29/57	7e-10	231	YIL118w	KOG0393	R	RefseqNR	0.65	49/75	1e-22	211	gi|597979393|ref|XP_007362985.1|hypothetical protein DICSQDRAFT_144855 [Dichomitus squalens LYAD-421 SS1]	swissport	0.54	37/68	8e-13	206	sp|Q9P8J9.1|RHO3_SCHCORecName: Full=GTP-binding protein Rho3; Flags: Precursor					14.02	5.14	2.092	0.641	conditionC_vs_conditionI	-1.75654	-0.987081	0.0910982	0.405939
TRINITY_DN10010_c0_g1_i8	719	KOG	0.69	61/88	4e-41	231	YIL118w	KOG0393	R	RefseqNR	0.91	92/101	1e-60	211	gi|597979393|ref|XP_007362985.1|hypothetical protein DICSQDRAFT_144855 [Dichomitus squalens LYAD-421 SS1]	swissport	0.83	78/94	1e-49	206	sp|Q9P8J9.1|RHO3_SCHCORecName: Full=GTP-binding protein Rho3; Flags: Precursor	GO:0007264|GO:0005525				35.26	0	1.925	0	conditionC_vs_conditionI	-8.29105	-0.178149	4.27844e-06	0.000164308
TRINITY_DN10010_c0_g1_i9	1062	KOG	0.72	54/75	4e-58	208	SPAC23C4.08	KOG0393	R	RefseqNR	0.88	100/114	1e-100	211	gi|597979393|ref|XP_007362985.1|hypothetical protein DICSQDRAFT_144855 [Dichomitus squalens LYAD-421 SS1]	swissport	0.73	74/102	2e-69	206	sp|Q9P8J9.1|RHO3_SCHCORecName: Full=GTP-binding protein Rho3; Flags: Precursor					133.85	118.69	4.487	3.308	conditionC_vs_conditionI	-0.469666	2.4896	0.493125	0.907247
TRINITY_DN10011_c0_g1_i1	1701	KOG	0.68	212/314	5e-154	339	SPAC890.07c	KOG1499	OKT	RefseqNR	0.93	321/344	0	344	gi|597975583|ref|XP_007362018.1|S-adenosyl-L-methionine-dependent methyltransferase [Dichomitus squalens LYAD-421 SS1]	swissport	0.68	212/314	2e-153	340	sp|Q9URX7.2|ANM1_SCHPORecName: Full=Protein arginine N-methyltransferase 1; AltName: Full=Type I protein arginine N-methyltransferase; Short=Type I PRMT	GO:0008168|GO:0006479				2353.21	997.82	45.994	16.185	conditionC_vs_conditionI	-1.53612	6.24891	0.0219869	0.161352
TRINITY_DN10011_c0_g1_i2	1526	KOG	0.68	212/314	7e-155	339	SPAC890.07c	KOG1499	OKT	RefseqNR	0.93	320/343	0	344	gi|597975583|ref|XP_007362018.1|S-adenosyl-L-methionine-dependent methyltransferase [Dichomitus squalens LYAD-421 SS1]	swissport	0.68	212/314	3e-154	340	sp|Q9URX7.2|ANM1_SCHPORecName: Full=Protein arginine N-methyltransferase 1; AltName: Full=Type I protein arginine N-methyltransferase; Short=Type I PRMT	GO:0008168|GO:0006479				3497.79	1169.18	77.186	21.414	conditionC_vs_conditionI	-1.87999	6.73995	0.00544848	0.0580858
TRINITY_DN10012_c0_g1_i1	1198	KOG	0.57	95/166	2e-50	165	SPAC30D11.05	KOG0936	U	RefseqNR	0.94	178/190	1e-120	197	gi|597967785|ref|XP_007360011.1|Adaptor protein complex sigma subunit [Dichomitus squalens LYAD-421 SS1]	swissport	0.57	95/166	7e-50	165	sp|Q09905.1|AP3S_SCHPORecName: Full=AP-3 complex subunit sigma; AltName: Full=AP-3 complex sigma3A subunit; AltName: Full=Adaptor-related protein complex 3 subunit sigma; AltName: Full=Clathrin-associated/assembly/adaptor protein, small 3; AltName: Full=Sigma-adaptin 3A; AltName: Full=Sigma3-adaptin					93.92	236.45	2.73	5.717	conditionC_vs_conditionI	1.02832	2.80309	0.133104	0.506856
TRINITY_DN10012_c0_g1_i2	1116	KOG	0.58	99/170	4e-55	165	SPAC30D11.05	KOG0936	U	RefseqNR	0.93	185/198	3e-127	197	gi|597967785|ref|XP_007360011.1|Adaptor protein complex sigma subunit [Dichomitus squalens LYAD-421 SS1]	swissport	0.58	99/170	1e-54	165	sp|Q09905.1|AP3S_SCHPORecName: Full=AP-3 complex subunit sigma; AltName: Full=AP-3 complex sigma3A subunit; AltName: Full=Adaptor-related protein complex 3 subunit sigma; AltName: Full=Clathrin-associated/assembly/adaptor protein, small 3; AltName: Full=Sigma-adaptin 3A; AltName: Full=Sigma3-adaptin	GO:0006886|GO:0006810|GO:0030117|GO:0016192				894.08	997.55	28.274	26.204	conditionC_vs_conditionI	-0.140076	5.35911	0.832549	1
TRINITY_DN10013_c0_g1_i1	3135	KOG								RefseqNR	0.76	641/842	0	834	gi|597985661|ref|XP_007364593.1|hypothetical protein DICSQDRAFT_160912 [Dichomitus squalens LYAD-421 SS1]	swissport	0.47	266/571	1e-140	565	sp|P49412.1|PRIB_LENEDRecName: Full=Protein priB	GO:0003677|GO:0005634|GO:0000981|GO:0006355|GO:0008270|GO:0006351				5237	2542	52.866	21.29	conditionC_vs_conditionI	-1.34159	7.45518	0.0438344	0.26096
TRINITY_DN10014_c0_g1_i1	2167	KOG								RefseqNR	0.31	89/286	1e-27	381	gi|597975367|ref|XP_007361959.1|hypothetical protein DICSQDRAFT_152545 [Dichomitus squalens LYAD-421 SS1]	swissport										0	18.58	0	0.229	conditionC_vs_conditionI	7.11666	-1.05342	0.000726851	0.0115662
TRINITY_DN10014_c0_g1_i10	2328	KOG								RefseqNR	0.36	121/332	2e-35	373	gi|597970993|ref|XP_007360824.1|hypothetical protein DICSQDRAFT_177060 [Dichomitus squalens LYAD-421 SS1]	swissport										14.65	38.5	0.199	0.44	conditionC_vs_conditionI	1.03666	0.269056	0.23162	0.684519
TRINITY_DN10014_c0_g1_i11	569	KOG								RefseqNR	0.4	42/106	1e-12	381	gi|597975367|ref|XP_007361959.1|hypothetical protein DICSQDRAFT_152545 [Dichomitus squalens LYAD-421 SS1]	swissport										20.06	31	1.506	1.931	conditionC_vs_conditionI	0.331749	0.235595	0.708588	1
TRINITY_DN10014_c0_g1_i2	2173	KOG								RefseqNR	0.39	62/158	3e-29	381	gi|597975367|ref|XP_007361959.1|hypothetical protein DICSQDRAFT_152545 [Dichomitus squalens LYAD-421 SS1]	swissport										15.45	20.82	0.23	0.258	conditionC_vs_conditionI	0.185269	-0.21906	0.92171	1
TRINITY_DN10014_c0_g1_i3	634	KOG								RefseqNR	0.41	65/159	4e-19	352	gi|597976583|ref|XP_007362271.1|hypothetical protein DICSQDRAFT_166639 [Dichomitus squalens LYAD-421 SS1]	swissport										22.53	0	1.454	0	conditionC_vs_conditionI	-7.68773	-0.724985	7.44607e-05	0.00176025
TRINITY_DN10014_c0_g1_i4	2284	KOG								RefseqNR	0.36	121/332	2e-35	373	gi|597970993|ref|XP_007360824.1|hypothetical protein DICSQDRAFT_177060 [Dichomitus squalens LYAD-421 SS1]	swissport										0	15.1	0	0.182	conditionC_vs_conditionI	6.77839	-1.3227	0.00199604	0.0258904
TRINITY_DN10014_c0_g1_i5	2211	KOG								RefseqNR	0.31	89/286	1e-27	381	gi|597975367|ref|XP_007361959.1|hypothetical protein DICSQDRAFT_152545 [Dichomitus squalens LYAD-421 SS1]	swissport										57.46	30.99	0.847	0.373	conditionC_vs_conditionI	-1.17398	1.0265	0.123485	0.486498
TRINITY_DN10014_c0_g1_i6	562	KOG								RefseqNR	0.38	30/79	1e-13	381	gi|597975367|ref|XP_007361959.1|hypothetical protein DICSQDRAFT_152545 [Dichomitus squalens LYAD-421 SS1]	swissport										3.85	11.24	0.293	0.717	conditionC_vs_conditionI	1.13867	-1.30257	0.438083	0.882666
TRINITY_DN10014_c0_g1_i8	2229	KOG								RefseqNR	0.32	93/292	1e-27	381	gi|597975367|ref|XP_007361959.1|hypothetical protein DICSQDRAFT_152545 [Dichomitus squalens LYAD-421 SS1]	swissport										0	14.77	0	0.182	conditionC_vs_conditionI	6.77839	-1.3227	0.00199604	0.0258904
TRINITY_DN10014_c0_g2_i1	340	KOG								RefseqNR	0.61	27/44	9e-09	609	gi|598010359|ref|XP_007371005.1|hypothetical protein DICSQDRAFT_113295 [Dichomitus squalens LYAD-421 SS1]	swissport										5	9	0.879	1.319	conditionC_vs_conditionI	0.539088	-1.37336	0.840166	1
TRINITY_DN10015_c0_g1_i2	513	KOG								RefseqNR	0.32	31/98	8e-10	107	gi|628830321|ref|XP_007765464.1|hypothetical protein CONPUDRAFT_80364 [Coniophora puteana RWD-64-598 SS2]	swissport										1785.53	2185.95	155.638	158.601	conditionC_vs_conditionI	-0.00729739	6.42076	0.991984	1
TRINITY_DN10015_c0_g1_i3	621	KOG								RefseqNR						swissport										102.47	27.05	6.799	1.491	conditionC_vs_conditionI	-2.21063	1.59412	0.00312703	0.037097
TRINITY_DN10016_c0_g1_i1	248	KOG								RefseqNR						swissport										28.18	39.77	10.105	11.998	conditionC_vs_conditionI	0.214915	0.626539	0.816944	1
TRINITY_DN10016_c0_g2_i1	1709	KOG	0.4	188/472	1e-96	633	Hs7242140	KOG0745	O	RefseqNR	0.78	365/467	0	444	gi|597991489|ref|XP_007366099.1|ClpX ATPase regulatory subunit [Dichomitus squalens LYAD-421 SS1]	swissport	0.42	184/437	1e-105	436	sp|Q6FEP7.1|CLPX_ACIADRecName: Full=ATP-dependent Clp protease ATP-binding subunit ClpX	GO:0005524				175.2	183.76	3.41	2.964	conditionC_vs_conditionI	-0.226351	2.97755	0.746817	1
TRINITY_DN10016_c0_g2_i10	1511	KOG	0.41	176/431	3e-93	633	Hs7242140	KOG0745	O	RefseqNR	0.8	340/426	0	444	gi|597991489|ref|XP_007366099.1|ClpX ATPase regulatory subunit [Dichomitus squalens LYAD-421 SS1]	swissport	0.43	177/414	9e-103	436	sp|Q6FEP7.1|CLPX_ACIADRecName: Full=ATP-dependent Clp protease ATP-binding subunit ClpX	GO:0005524				0	42.23	0	0.784	conditionC_vs_conditionI	8.25534	-0.0788111	4.27844e-06	0.000164308
TRINITY_DN10016_c0_g2_i14	822	KOG	0.41	54/132	5e-23	633	Hs7242140	KOG0745	O	RefseqNR	0.78	114/146	7e-61	444	gi|597991489|ref|XP_007366099.1|ClpX ATPase regulatory subunit [Dichomitus squalens LYAD-421 SS1]	swissport	0.41	57/140	9e-26	425	sp|Q8RC24.1|CLPX_CALS4RecName: Full=ATP-dependent Clp protease ATP-binding subunit ClpX					40.78	34.02	1.872	1.3	conditionC_vs_conditionI	-0.567048	0.785604	0.499021	0.907247
TRINITY_DN10016_c0_g2_i17	1655	KOG	0.41	173/420	1e-96	579	At5g53350	KOG0745	O	RefseqNR	0.81	362/448	0	444	gi|597991489|ref|XP_007366099.1|ClpX ATPase regulatory subunit [Dichomitus squalens LYAD-421 SS1]	swissport	0.43	185/431	9e-109	425	sp|Q8RC24.1|CLPX_CALS4RecName: Full=ATP-dependent Clp protease ATP-binding subunit ClpX	GO:0006457|GO:0005524|GO:0051082				110.88	0	2.238	0	conditionC_vs_conditionI	-9.95303	1.42498	2.78152e-10	5.0717e-08
TRINITY_DN10016_c0_g2_i18	1759	KOG	0.4	127/316	3e-78	633	Hs7242140	KOG0745	O	RefseqNR	0.84	262/311	0	444	gi|597991489|ref|XP_007366099.1|ClpX ATPase regulatory subunit [Dichomitus squalens LYAD-421 SS1]	swissport	0.44	125/287	2e-83	436	sp|Q6FEP7.1|CLPX_ACIADRecName: Full=ATP-dependent Clp protease ATP-binding subunit ClpX	GO:0005524				0	72.94	0	1.138	conditionC_vs_conditionI	9.05084	0.645447	5.90433e-08	4.49428e-06
TRINITY_DN10016_c0_g2_i19	403	KOG								RefseqNR	0.58	26/45	3e-13	444	gi|597991489|ref|XP_007366099.1|ClpX ATPase regulatory subunit [Dichomitus squalens LYAD-421 SS1]	swissport										9	11.18	1.151	1.195	conditionC_vs_conditionI	-0.00923713	-0.951601	1	1
TRINITY_DN10016_c0_g2_i20	1698	KOG	0.41	133/325	1e-71	670	At1g33360	KOG0745	O	RefseqNR	0.76	253/332	0	444	gi|597991489|ref|XP_007366099.1|ClpX ATPase regulatory subunit [Dichomitus squalens LYAD-421 SS1]	swissport	0.4	132/326	4e-80	426	sp|Q0VQ89.1|CLPX_ALCBSRecName: Full=ATP-dependent Clp protease ATP-binding subunit ClpX	GO:0005524				0	75.07	0	1.224	conditionC_vs_conditionI	9.08976	0.681542	4.61803e-08	3.71046e-06
TRINITY_DN10016_c0_g2_i21	351	KOG								RefseqNR	0.64	39/61	2e-19	444	gi|597991489|ref|XP_007366099.1|ClpX ATPase regulatory subunit [Dichomitus squalens LYAD-421 SS1]	swissport										22.68	24.96	3.734	3.432	conditionC_vs_conditionI	-0.177643	0.168535	0.938413	1
TRINITY_DN10016_c0_g2_i4	1493	KOG	0.38	123/326	2e-68	608	At5g49840	KOG0745	O	RefseqNR	0.76	253/332	8e-171	444	gi|597991489|ref|XP_007366099.1|ClpX ATPase regulatory subunit [Dichomitus squalens LYAD-421 SS1]	swissport	0.41	144/352	2e-79	443	sp|B1XN45.1|CLPX_SYNP2RecName: Full=ATP-dependent Clp protease ATP-binding subunit ClpX	GO:0005524				41.78	0	0.941	0	conditionC_vs_conditionI	-8.55332	0.0673442	1.03208e-06	5.002e-05
TRINITY_DN10016_c0_g2_i5	1694	KOG	0.39	69/176	5e-52	579	At5g53350	KOG0745	O	RefseqNR	0.85	150/176	0	444	gi|597991489|ref|XP_007366099.1|ClpX ATPase regulatory subunit [Dichomitus squalens LYAD-421 SS1]	swissport	0.43	77/179	2e-76	431	sp|Q21KA8.1|CLPX_SACD2RecName: Full=ATP-dependent Clp protease ATP-binding subunit ClpX	GO:0005524				0	35.13	0	0.574	conditionC_vs_conditionI	7.99325	-0.310744	1.44592e-05	0.000451922
TRINITY_DN10016_c0_g2_i6	1705	KOG	0.39	112/286	2e-77	579	At5g53350	KOG0745	O	RefseqNR	0.84	262/311	0	444	gi|597991489|ref|XP_007366099.1|ClpX ATPase regulatory subunit [Dichomitus squalens LYAD-421 SS1]	swissport	0.44	125/287	1e-85	436	sp|Q6FEP7.1|CLPX_ACIADRecName: Full=ATP-dependent Clp protease ATP-binding subunit ClpX	GO:0005524				172.5	93.94	3.368	1.52	conditionC_vs_conditionI	-1.16936	2.59056	0.0925791	0.405939
TRINITY_DN10017_c0_g1_i1	1764	KOG								RefseqNR						swissport										93.54	83.98	1.757	1.31	conditionC_vs_conditionI	-0.460484	1.9902	0.527582	0.908771
TRINITY_DN10017_c0_g1_i2	960	KOG								RefseqNR						swissport										8.9	0	0.335	0	conditionC_vs_conditionI	-6.34494	-1.80817	0.00922396	0.0851046
TRINITY_DN10017_c0_g1_i3	1709	KOG								RefseqNR						swissport										29.55	95.02	0.575	1.53	conditionC_vs_conditionI	1.36082	1.42785	0.0619201	0.317458
TRINITY_DN10018_c0_g1_i1	464	KOG								RefseqNR	0.61	83/136	1e-48	752	gi|598003287|ref|XP_007369183.1|hypothetical protein DICSQDRAFT_149368 [Dichomitus squalens LYAD-421 SS1]	swissport										13.24	322.03	1.349	27.265	conditionC_vs_conditionI	4.31985	2.75626	1.28191e-07	8.58117e-06
TRINITY_DN10018_c0_g1_i2	1158	KOG								RefseqNR	0.65	252/386	1e-177	639	gi|598001483|ref|XP_007368691.1|hypothetical protein DICSQDRAFT_110001, partial [Dichomitus squalens LYAD-421 SS1]	swissport										71.17	57.15	2.155	1.434	conditionC_vs_conditionI	-0.614506	1.53133	0.38863	0.846961
TRINITY_DN10018_c0_g1_i3	553	KOG								RefseqNR	0.69	127/184	7e-82	752	gi|598003287|ref|XP_007369183.1|hypothetical protein DICSQDRAFT_149368 [Dichomitus squalens LYAD-421 SS1]	swissport										9.74	12.2	0.764	0.793	conditionC_vs_conditionI	-0.0354227	-0.835661	1	1
TRINITY_DN10018_c0_g1_i4	368	KOG								RefseqNR	0.56	68/122	7e-37	639	gi|598001483|ref|XP_007368691.1|hypothetical protein DICSQDRAFT_110001, partial [Dichomitus squalens LYAD-421 SS1]	swissport										1.91	11.05	0.293	1.386	conditionC_vs_conditionI	2.09987	-1.46926	0.0999758	0.421741
TRINITY_DN10018_c0_g2_i1	272	KOG								RefseqNR	0.73	66/90	7e-39	613	gi|598003291|ref|XP_007369184.1|hypothetical protein DICSQDRAFT_173309 [Dichomitus squalens LYAD-421 SS1]	swissport										1	9.44	0.282	2.247	conditionC_vs_conditionI	2.73972	-1.74856	0.084472	0.391022
TRINITY_DN10018_c0_g3_i1	972	KOG								RefseqNR	0.69	225/324	1e-154	752	gi|598003287|ref|XP_007369183.1|hypothetical protein DICSQDRAFT_149368 [Dichomitus squalens LYAD-421 SS1]	swissport										71.94	61.12	2.688	1.893	conditionC_vs_conditionI	-0.537033	1.58221	0.460592	0.900001
TRINITY_DN10019_c0_g1_i1	337	KOG								RefseqNR	0.53	27/51	6e-06	175	gi|599373396|ref|XP_007395603.1|hypothetical protein PHACADRAFT_195296 [Phanerochaete carnosa HHB-10118-sp]	swissport										116.14	226.57	20.669	33.68	conditionC_vs_conditionI	0.669191	2.87247	0.329491	0.783023
TRINITY_DN10019_c0_g2_i1	894	KOG	0.28	36/130	2e-06	249	SPBC16E9.03c			RefseqNR	0.64	108/170	9e-68	197	gi|807748997|ref|XP_012179293.1|predicted protein [Fibroporia radiculosa]	swissport										1312.86	2499.43	54.247	85.801	conditionC_vs_conditionI	0.629581	6.32987	0.339041	0.791559
TRINITY_DN1001_c0_g1_i1	399	KOG								RefseqNR						swissport										3.05	5.26	0.397	0.574	conditionC_vs_conditionI	0.424432	-1.95512	0.769726	1
TRINITY_DN1001_c0_g2_i1	402	KOG								RefseqNR						swissport										5.95	1.74	0.764	0.191	conditionC_vs_conditionI	-1.81433	-1.93786	0.266667	0.7216
TRINITY_DN10020_c0_g1_i1	2674	KOG								RefseqNR	0.51	269/530	1e-121	557	gi|598002079|ref|XP_007368843.1|hypothetical protein DICSQDRAFT_182572 [Dichomitus squalens LYAD-421 SS1]	swissport						GO:0006357|GO:0016592|GO:0001104				382	366	4.561	3.633	conditionC_vs_conditionI	-0.360468	4.03548	0.589414	0.952738
TRINITY_DN10021_c0_g1_i1	448	KOG								RefseqNR						swissport										1.75	4.82	0.188	0.43	conditionC_vs_conditionI	0.983642	-2.08394	0.521739	0.907247
TRINITY_DN10021_c0_g3_i1	1875	KOG								RefseqNR	0.63	242/387	3e-144	393	gi|597991573|ref|XP_007366121.1|hypothetical protein DICSQDRAFT_127282 [Dichomitus squalens LYAD-421 SS1]	swissport						GO:0003824				48.68	0	0.858	0	conditionC_vs_conditionI	-8.77516	0.277881	2.97358e-07	1.72492e-05
TRINITY_DN10021_c0_g3_i2	2465	KOG								RefseqNR	0.71	276/389	2e-175	393	gi|597991573|ref|XP_007366121.1|hypothetical protein DICSQDRAFT_127282 [Dichomitus squalens LYAD-421 SS1]	swissport						GO:0003824				105.7	68.58	1.381	0.746	conditionC_vs_conditionI	-0.9169	1.98456	0.196743	0.616585
TRINITY_DN10021_c0_g3_i3	2407	KOG								RefseqNR	0.71	276/389	1e-175	393	gi|597991573|ref|XP_007366121.1|hypothetical protein DICSQDRAFT_127282 [Dichomitus squalens LYAD-421 SS1]	swissport						GO:0003824				111.47	160.94	1.496	1.788	conditionC_vs_conditionI	0.237421	2.56135	0.73814	1
TRINITY_DN10021_c0_g3_i4	1309	KOG								RefseqNR	0.73	251/346	7e-163	393	gi|597991573|ref|XP_007366121.1|hypothetical protein DICSQDRAFT_127282 [Dichomitus squalens LYAD-421 SS1]	swissport						GO:0003824				411.4	175.13	10.805	3.824	conditionC_vs_conditionI	-1.5299	3.73716	0.025125	0.178401
TRINITY_DN10021_c0_g3_i5	2453	KOG								RefseqNR	0.71	276/389	2e-175	393	gi|597991573|ref|XP_007366121.1|hypothetical protein DICSQDRAFT_127282 [Dichomitus squalens LYAD-421 SS1]	swissport						GO:0003824				0	200.54	0	2.18	conditionC_vs_conditionI	10.5103	2.02936	7.81988e-12	2.45132e-09
TRINITY_DN10022_c0_g1_i1	2059	KOG								RefseqNR						swissport										54.1	76.53	0.858	1.004	conditionC_vs_conditionI	0.21263	1.53196	0.798691	1
TRINITY_DN10022_c0_g1_i2	953	KOG								RefseqNR						swissport										7.9	14.47	0.303	0.459	conditionC_vs_conditionI	0.502562	-0.844717	0.662736	0.982463
TRINITY_DN10023_c0_g1_i1	2860	KOG								RefseqNR	0.64	163/253	2e-83	234	gi|597999275|ref|XP_007368110.1|hypothetical protein DICSQDRAFT_156402 [Dichomitus squalens LYAD-421 SS1]	swissport										49.6	79.74	0.554	0.736	conditionC_vs_conditionI	0.378467	1.51503	0.629284	0.979542
TRINITY_DN10023_c0_g1_i2	401	KOG								RefseqNR						swissport										0	5.48	0	0.593	conditionC_vs_conditionI	5.21947	-2.3804	0.0942029	0.405939
TRINITY_DN10023_c0_g1_i3	3182	KOG								RefseqNR	0.64	163/253	4e-83	234	gi|597999275|ref|XP_007368110.1|hypothetical protein DICSQDRAFT_156402 [Dichomitus squalens LYAD-421 SS1]	swissport										41.55	68.3	0.408	0.564	conditionC_vs_conditionI	0.395364	1.28187	0.624287	0.977588
TRINITY_DN10023_c0_g1_i4	2607	KOG								RefseqNR	0.64	163/253	6e-84	234	gi|597999275|ref|XP_007368110.1|hypothetical protein DICSQDRAFT_156402 [Dichomitus squalens LYAD-421 SS1]	swissport										50.85	65.48	0.628	0.669	conditionC_vs_conditionI	0.0509732	1.36827	0.971953	1
TRINITY_DN10023_c0_g2_i1	344	KOG								RefseqNR						swissport										1	0	0.167	0	conditionC_vs_conditionI
TRINITY_DN10024_c0_g1_i1	330	KOG								RefseqNR						swissport										0	5	0	0.774	conditionC_vs_conditionI	5.21947	-2.3804	0.0942029	0.405939
TRINITY_DN10024_c0_g1_i2	1813	KOG								RefseqNR	0.28	106/385	8e-17	441	gi|598010585|ref|XP_007371059.1|hypothetical protein DICSQDRAFT_141405 [Dichomitus squalens LYAD-421 SS1]	swissport										34.23	42.06	0.628	0.641	conditionC_vs_conditionI	0.00597575	0.78502	1	1
TRINITY_DN10024_c0_g1_i3	1867	KOG								RefseqNR	0.28	86/311	4e-15	441	gi|598010585|ref|XP_007371059.1|hypothetical protein DICSQDRAFT_141405 [Dichomitus squalens LYAD-421 SS1]	swissport										0	72.65	0	1.061	conditionC_vs_conditionI	9.05084	0.645447	5.90433e-08	4.49428e-06
TRINITY_DN10024_c0_g1_i5	258	KOG								RefseqNR						swissport										0	2	0	0.545	conditionC_vs_conditionI	3.95449	-2.95756	0.52381	0.907247
TRINITY_DN10024_c0_g2_i1	470	KOG								RefseqNR						swissport										2.77	22.29	0.272	1.845	conditionC_vs_conditionI	2.5317	-0.714249	0.0144137	0.11835
TRINITY_DN10025_c0_g1_i1	1795	KOG								RefseqNR	0.61	135/220	1e-74	353	gi|598011567|ref|XP_007371297.1|hypothetical protein DICSQDRAFT_175342 [Dichomitus squalens LYAD-421 SS1]	swissport										59.98	41.2	1.109	0.631	conditionC_vs_conditionI	-0.846046	1.20784	0.264262	0.7216
TRINITY_DN10025_c0_g1_i2	1862	KOG								RefseqNR	0.66	230/349	1e-152	353	gi|598011567|ref|XP_007371297.1|hypothetical protein DICSQDRAFT_175342 [Dichomitus squalens LYAD-421 SS1]	swissport										0	22.91	0	0.335	conditionC_vs_conditionI	7.39048	-0.827709	0.00021796	0.00427951
TRINITY_DN10025_c0_g1_i3	1814	KOG								RefseqNR	0.66	230/349	6e-153	353	gi|598011567|ref|XP_007371297.1|hypothetical protein DICSQDRAFT_175342 [Dichomitus squalens LYAD-421 SS1]	swissport										138.02	156.89	2.51	2.371	conditionC_vs_conditionI	-0.112668	2.69236	0.884773	1
TRINITY_DN10026_c0_g1_i1	1976	KOG								RefseqNR						swissport										72.15	108.81	1.192	1.501	conditionC_vs_conditionI	0.29898	1.9824	0.688606	0.99259
TRINITY_DN10026_c0_g1_i3	1859	KOG								RefseqNR						swissport										119.85	492.19	2.123	7.237	conditionC_vs_conditionI	1.73582	3.6577	0.0115073	0.102065
TRINITY_DN10027_c0_g2_i1	935	KOG								RefseqNR						swissport										9.47	16.82	0.366	0.545	conditionC_vs_conditionI	0.612476	-0.641177	0.597593	0.958208
TRINITY_DN10027_c0_g2_i12	1912	KOG								RefseqNR						swissport										26.1	80.2	0.45	1.147	conditionC_vs_conditionI	1.31891	1.20127	0.0810523	0.384009
TRINITY_DN10027_c0_g2_i3	1910	KOG								RefseqNR						swissport										11.08	26.62	0.188	0.382	conditionC_vs_conditionI	0.989319	-0.16645	0.2718	0.7216
TRINITY_DN10027_c0_g2_i4	1984	KOG								RefseqNR						swissport										49.88	14.04	0.826	0.191	conditionC_vs_conditionI	-2.12445	0.609564	0.00782773	0.0764102
TRINITY_DN10027_c0_g2_i5	2025	KOG								RefseqNR						swissport										0	32.58	0	0.44	conditionC_vs_conditionI	7.90871	-0.384716	2.24824e-05	0.000652378
TRINITY_DN10027_c0_g2_i6	1967	KOG								RefseqNR						swissport										79.55	49.42	1.328	0.679	conditionC_vs_conditionI	-1.00404	1.55675	0.162494	0.551748
TRINITY_DN10027_c0_g2_i7	1965	KOG								RefseqNR						swissport										38.93	21.43	0.649	0.296	conditionC_vs_conditionI	-1.18664	0.498054	0.143002	0.533141
TRINITY_DN10027_c0_g2_i8	1970	KOG								RefseqNR						swissport										0	45.9	0	0.631	conditionC_vs_conditionI	8.38618	0.0383403	2.04881e-06	8.75007e-05
TRINITY_DN10028_c0_g1_i1	301	KOG								RefseqNR	0.81	71/88	2e-42	244	gi|598000579|ref|XP_007368462.1|hypothetical protein DICSQDRAFT_90163 [Dichomitus squalens LYAD-421 SS1]	swissport										129.35	110.66	29.079	20.812	conditionC_vs_conditionI	-0.515132	2.41653	0.459959	0.899986
TRINITY_DN10028_c0_g2_i1	291	KOG								RefseqNR	0.82	69/84	1e-40	244	gi|598000579|ref|XP_007368462.1|hypothetical protein DICSQDRAFT_90163 [Dichomitus squalens LYAD-421 SS1]	swissport										75.38	60.98	18.264	12.371	conditionC_vs_conditionI	-0.595837	1.61585	0.415387	0.874836
TRINITY_DN10028_c0_g3_i1	942	KOG								RefseqNR	0.86	209/243	4e-154	244	gi|598000579|ref|XP_007368462.1|hypothetical protein DICSQDRAFT_90163 [Dichomitus squalens LYAD-421 SS1]	swissport						GO:0005515				2838.27	2397.36	110	77.178	conditionC_vs_conditionI	-0.542478	6.84607	0.409038	0.866483
TRINITY_DN10029_c0_g1_i1	416	KOG								RefseqNR	0.87	40/46	1e-17	250	gi|597984765|ref|XP_007364366.1|hypothetical protein DICSQDRAFT_83873 [Dichomitus squalens LYAD-421 SS1]	swissport										22.83	6.7	2.772	0.679	conditionC_vs_conditionI	-1.99394	-0.410597	0.0335404	0.221366
TRINITY_DN10029_c0_g1_i2	468	KOG								RefseqNR	0.87	40/46	2e-17	250	gi|597984765|ref|XP_007364366.1|hypothetical protein DICSQDRAFT_83873 [Dichomitus squalens LYAD-421 SS1]	swissport										17.11	23.24	1.715	1.941	conditionC_vs_conditionI	0.136382	-0.0806182	0.928218	1
TRINITY_DN10029_c0_g1_i3	415	KOG								RefseqNR	0.87	40/46	1e-17	250	gi|597984765|ref|XP_007364366.1|hypothetical protein DICSQDRAFT_83873 [Dichomitus squalens LYAD-421 SS1]	swissport										1.24	0	0.146	0	conditionC_vs_conditionI
TRINITY_DN10029_c0_g2_i1	381	KOG								RefseqNR	0.87	40/46	7e-18	250	gi|597984765|ref|XP_007364366.1|hypothetical protein DICSQDRAFT_83873 [Dichomitus squalens LYAD-421 SS1]	swissport										5.37	9.13	0.764	1.08	conditionC_vs_conditionI	0.539088	-1.37336	0.840166	1
TRINITY_DN10029_c0_g3_i1	231	KOG								RefseqNR						swissport										13.7	7.84	5.994	2.887	conditionC_vs_conditionI	-1.09306	-0.81751	0.302645	0.7458
TRINITY_DN10029_c0_g4_i1	296	KOG								RefseqNR	0.87	40/46	3e-18	250	gi|597984765|ref|XP_007364366.1|hypothetical protein DICSQDRAFT_83873 [Dichomitus squalens LYAD-421 SS1]	swissport										9.22	8.39	2.144	1.635	conditionC_vs_conditionI	-0.461986	-1.13764	0.725047	1
TRINITY_DN10029_c0_g5_i1	516	KOG								RefseqNR	0.87	40/46	2e-17	250	gi|597984765|ref|XP_007364366.1|hypothetical protein DICSQDRAFT_83873 [Dichomitus squalens LYAD-421 SS1]	swissport										21.21	20.76	1.831	1.491	conditionC_vs_conditionI	-0.297097	-0.0056047	0.795106	1
TRINITY_DN10029_c0_g5_i2	438	KOG								RefseqNR	0.87	40/46	1e-17	250	gi|597984765|ref|XP_007364366.1|hypothetical protein DICSQDRAFT_83873 [Dichomitus squalens LYAD-421 SS1]	swissport										1.35	3.92	0.146	0.363	conditionC_vs_conditionI	1.59675	-2.37434	0.430642	0.878373
TRINITY_DN10029_c0_g5_i3	443	KOG								RefseqNR	0.87	40/46	1e-17	250	gi|597984765|ref|XP_007364366.1|hypothetical protein DICSQDRAFT_83873 [Dichomitus squalens LYAD-421 SS1]	swissport										22.12	27.15	2.427	2.476	conditionC_vs_conditionI	-0.00338601	0.191299	1	1
TRINITY_DN10029_c0_g7_i1	1087	KOG	0.44	56/128	1e-27	246	YNL024c	KOG2793	A	RefseqNR	0.85	112/131	3e-113	250	gi|597984765|ref|XP_007364366.1|hypothetical protein DICSQDRAFT_83873 [Dichomitus squalens LYAD-421 SS1]	swissport	0.44	56/128	5e-27	246	sp|P53970.1|YNC4_YEASTRecName: Full=Putative protein N-methyltransferase YNL024C					93.72	127.31	3.054	3.451	conditionC_vs_conditionI	0.135083	2.27128	0.846854	1
TRINITY_DN10029_c0_g7_i2	1203	KOG	0.51	42/83	3e-14	246	YNL024c	KOG2793	A	RefseqNR	0.77	72/93	6e-88	244	gi|636607207|ref|XP_008034738.1|hypothetical protein TRAVEDRAFT_18402 [Trametes versicolor FP-101664 SS1]	swissport	0.51	42/83	9e-14	246	sp|P53970.1|YNC4_YEASTRecName: Full=Putative protein N-methyltransferase YNL024C					60.35	72.42	1.747	1.74	conditionC_vs_conditionI	-0.0357571	1.55213	0.975128	1
TRINITY_DN10029_c0_g7_i3	1011	KOG	0.43	89/205	8e-39	246	YNL024c	KOG2793	A	RefseqNR	0.86	214/250	5e-150	250	gi|597984765|ref|XP_007364366.1|hypothetical protein DICSQDRAFT_83873 [Dichomitus squalens LYAD-421 SS1]	swissport	0.43	89/205	3e-38	246	sp|P53970.1|YNC4_YEASTRecName: Full=Putative protein N-methyltransferase YNL024C					233.28	413.64	8.295	12.218	conditionC_vs_conditionI	0.530228	3.78475	0.433262	0.880119
TRINITY_DN10029_c0_g7_i4	1151	KOG	0.44	56/128	7e-24	246	YNL024c	KOG2793	A	RefseqNR	0.84	101/120	3e-109	250	gi|597984765|ref|XP_007364366.1|hypothetical protein DICSQDRAFT_83873 [Dichomitus squalens LYAD-421 SS1]	swissport	0.44	56/128	2e-23	246	sp|P53970.1|YNC4_YEASTRecName: Full=Putative protein N-methyltransferase YNL024C					36.96	42.82	1.13	1.08	conditionC_vs_conditionI	-0.0817928	0.858333	0.960626	1
TRINITY_DN10029_c0_g7_i5	1075	KOG	0.43	82/192	3e-31	246	YNL024c	KOG2793	A	RefseqNR	0.85	140/164	3e-114	250	gi|597984765|ref|XP_007364366.1|hypothetical protein DICSQDRAFT_83873 [Dichomitus squalens LYAD-421 SS1]	swissport	0.43	82/192	1e-30	246	sp|P53970.1|YNC4_YEASTRecName: Full=Putative protein N-methyltransferase YNL024C					0	53.52	0	1.472	conditionC_vs_conditionI	8.61686	0.246914	6.35441e-07	3.29018e-05
TRINITY_DN10029_c0_g7_i6	1063	KOG	0.51	42/83	1e-27	246	YNL024c	KOG2793	A	RefseqNR	0.86	135/157	8e-113	250	gi|597984765|ref|XP_007364366.1|hypothetical protein DICSQDRAFT_83873 [Dichomitus squalens LYAD-421 SS1]	swissport	0.51	42/83	3e-27	246	sp|P53970.1|YNC4_YEASTRecName: Full=Putative protein N-methyltransferase YNL024C					3.05	95.84	0.105	2.667	conditionC_vs_conditionI	4.65029	1.06181	2.79009e-06	0.00011544
TRINITY_DN10029_c0_g7_i8	1127	KOG	0.51	42/83	2e-23	246	YNL024c	KOG2793	A	RefseqNR	0.86	80/93	7e-108	250	gi|597984765|ref|XP_007364366.1|hypothetical protein DICSQDRAFT_83873 [Dichomitus squalens LYAD-421 SS1]	swissport	0.51	42/83	7e-23	246	sp|P53970.1|YNC4_YEASTRecName: Full=Putative protein N-methyltransferase YNL024C					37.08	0	1.161	0	conditionC_vs_conditionI	-8.37097	-0.103768	2.45054e-06	0.000102525
TRINITY_DN10029_c0_g8_i1	342	KOG								RefseqNR	0.87	40/46	5e-18	250	gi|597984765|ref|XP_007364366.1|hypothetical protein DICSQDRAFT_83873 [Dichomitus squalens LYAD-421 SS1]	swissport										31.37	46.84	5.418	6.759	conditionC_vs_conditionI	0.300553	0.811055	0.717001	1
TRINITY_DN10029_c0_g9_i1	392	KOG								RefseqNR	0.87	40/46	8e-18	250	gi|597984765|ref|XP_007364366.1|hypothetical protein DICSQDRAFT_83873 [Dichomitus squalens LYAD-421 SS1]	swissport										29.16	59.11	3.923	6.625	conditionC_vs_conditionI	0.723605	0.963001	0.344281	0.798255
TRINITY_DN10029_c0_g9_i2	339	KOG								RefseqNR	0.87	40/46	5e-18	250	gi|597984765|ref|XP_007364366.1|hypothetical protein DICSQDRAFT_83873 [Dichomitus squalens LYAD-421 SS1]	swissport										17.88	21.37	3.149	3.136	conditionC_vs_conditionI	-0.0759808	-0.108599	1	1
TRINITY_DN10030_c0_g2_i1	521	KOG	0.38	41/107	6e-11	114	At2g42310			RefseqNR	0.84	88/105	9e-60	105	gi|636603499|ref|XP_008032884.1|hypothetical protein TRAVEDRAFT_109344 [Trametes versicolor FP-101664 SS1]	swissport										3062	2845	260.825	201.707	conditionC_vs_conditionI	-0.404888	7.01323	0.537243	0.919784
TRINITY_DN10031_c0_g1_i1	1131	KOG								RefseqNR	0.87	134/154	2e-88	154	gi|597981251|ref|XP_007363461.1|hypothetical protein DICSQDRAFT_82093 [Dichomitus squalens LYAD-421 SS1]	swissport										121.01	113.46	3.766	2.935	conditionC_vs_conditionI	-0.39712	2.37541	0.575988	0.947495
TRINITY_DN10031_c0_g1_i2	1074	KOG								RefseqNR	0.87	134/154	1e-88	154	gi|597981251|ref|XP_007363461.1|hypothetical protein DICSQDRAFT_82093 [Dichomitus squalens LYAD-421 SS1]	swissport										1218.65	1456.6	40.335	40.037	conditionC_vs_conditionI	-0.0415525	5.85341	0.950768	1
TRINITY_DN10031_c0_g1_i3	1018	KOG								RefseqNR	0.87	134/154	6e-89	154	gi|597981251|ref|XP_007363461.1|hypothetical protein DICSQDRAFT_82093 [Dichomitus squalens LYAD-421 SS1]	swissport										27.2	33.76	0.962	0.985	conditionC_vs_conditionI	0.0335784	0.484649	1	1
TRINITY_DN10031_c0_g1_i4	344	KOG								RefseqNR	0.9	47/52	3e-25	154	gi|597981251|ref|XP_007363461.1|hypothetical protein DICSQDRAFT_82093 [Dichomitus squalens LYAD-421 SS1]	swissport										10.14	9.96	1.736	1.424	conditionC_vs_conditionI	-0.295183	-0.946927	0.876186	1
TRINITY_DN10031_c0_g2_i1	203	KOG								RefseqNR						swissport										0	1.22	0	0.688	conditionC_vs_conditionI
TRINITY_DN10032_c0_g1_i1	952	KOG	0.22	50/230	2e-06	221	At3g16990			RefseqNR	0.8	192/241	1e-131	244	gi|597997815|ref|XP_007367736.1|heme oxygenase-like protein [Dichomitus squalens LYAD-421 SS1]	swissport	0.22	50/230	8e-06	221	sp|Q9ASY9.3|TENAE_ARATHRecName: Full=Bifunctional TENA-E protein; AltName: Full=Aminopyrimidine aminohydrolase; AltName: Full=Formylaminopyrimidine amidohydrolase; AltName: Full=Formylaminopyrimidine deformylase; AltName: Full=Seed maturation protein PM36 homolog					1414.82	1847.64	54.132	58.718	conditionC_vs_conditionI	0.0862969	6.13265	0.896338	1
TRINITY_DN10032_c0_g1_i2	769	KOG								RefseqNR	0.82	170/208	5e-116	244	gi|597997815|ref|XP_007367736.1|heme oxygenase-like protein [Dichomitus squalens LYAD-421 SS1]	swissport										1106.18	1385.36	55.24	57.494	conditionC_vs_conditionI	0.0256728	5.74681	0.970222	1
TRINITY_DN10033_c0_g1_i1	294	KOG	0.32	27/85	5e-09	236	At2g34260	KOG2444	R	RefseqNR	0.77	69/90	4e-43	420	gi|597996179|ref|XP_007367319.1|WD40 repeat-like protein [Dichomitus squalens LYAD-421 SS1]	swissport	0.53	46/86	5e-27	408	sp|A8NZM5.2|JIP5_COPC7RecName: Full=WD repeat-containing protein JIP5					41.82	49.69	9.906	9.847	conditionC_vs_conditionI	-0.0471924	1.0499	0.965301	1
TRINITY_DN10033_c0_g2_i1	1742	KOG	0.31	72/235	3e-19	476	7299504	KOG2444	R	RefseqNR	0.7	247/353	4e-168	420	gi|597996179|ref|XP_007367319.1|WD40 repeat-like protein [Dichomitus squalens LYAD-421 SS1]	swissport	0.51	178/350	5e-106	415	sp|B0D442.1|JIP5_LACBSRecName: Full=WD repeat-containing protein JIP5	GO:0005515				43.67	51.44	0.826	0.813	conditionC_vs_conditionI	-0.0856406	1.09567	0.932657	1
TRINITY_DN10033_c0_g2_i2	1743	KOG	0.31	95/311	8e-37	476	7299504	KOG2444	R	RefseqNR	0.75	320/428	0	420	gi|597996179|ref|XP_007367319.1|WD40 repeat-like protein [Dichomitus squalens LYAD-421 SS1]	swissport	0.64	202/316	1e-142	408	sp|A8NZM5.2|JIP5_COPC7RecName: Full=WD repeat-containing protein JIP5	GO:0005515				438.21	199.48	8.337	3.145	conditionC_vs_conditionI	-1.43639	3.85342	0.0340733	0.221366
TRINITY_DN10033_c0_g2_i3	1813	KOG	0.31	72/235	3e-19	476	7299504	KOG2444	R	RefseqNR	0.7	247/353	5e-168	420	gi|597996179|ref|XP_007367319.1|WD40 repeat-like protein [Dichomitus squalens LYAD-421 SS1]	swissport	0.51	178/350	6e-106	415	sp|B0D442.1|JIP5_LACBSRecName: Full=WD repeat-containing protein JIP5	GO:0005515				58.82	52.26	1.067	0.793	conditionC_vs_conditionI	-0.47998	1.32659	0.53492	0.917115
TRINITY_DN10033_c0_g2_i4	1672	KOG	0.31	95/311	7e-37	476	7299504	KOG2444	R	RefseqNR	0.75	320/428	0	420	gi|597996179|ref|XP_007367319.1|WD40 repeat-like protein [Dichomitus squalens LYAD-421 SS1]	swissport	0.64	202/316	5e-143	408	sp|A8NZM5.2|JIP5_COPC7RecName: Full=WD repeat-containing protein JIP5	GO:0005515				271.47	196.14	5.408	3.241	conditionC_vs_conditionI	-0.76588	3.37874	0.260709	0.7216
TRINITY_DN10034_c0_g1_i1	447	KOG								RefseqNR	0.72	31/43	2e-10	596	gi|636609811|ref|XP_008036040.1|hypothetical protein TRAVEDRAFT_19519 [Trametes versicolor FP-101664 SS1]	swissport										0	9.96	0	0.899	conditionC_vs_conditionI	6.19998	-1.75405	0.0140787	0.116678
TRINITY_DN10034_c0_g2_i1	1737	KOG								RefseqNR	0.65	313/482	0	596	gi|636609811|ref|XP_008036040.1|hypothetical protein TRAVEDRAFT_19519 [Trametes versicolor FP-101664 SS1]	swissport						GO:0005515				11	156.04	0.209	2.476	conditionC_vs_conditionI	3.51376	1.78842	1.31589e-05	0.000419733
TRINITY_DN10035_c0_g1_i1	1471	KOG								RefseqNR	0.85	118/139	2e-59	246	gi|597985873|ref|XP_007364648.1|hypothetical protein DICSQDRAFT_146256 [Dichomitus squalens LYAD-421 SS1]	swissport	0.5	27/54	1e-06	213	sp|Q9UV33.1|H1_ASCIMRecName: Full=Histone H1 [Ascobolus immersus]					231.16	139.99	5.314	2.677	conditionC_vs_conditionI	-1.0206	3.06027	0.134658	0.511885
TRINITY_DN10035_c0_g1_i2	1391	KOG	0.4	42/106	2e-08	258	YPL127c	KOG4012	B	RefseqNR	0.86	149/173	5e-81	246	gi|597985873|ref|XP_007364648.1|hypothetical protein DICSQDRAFT_146256 [Dichomitus squalens LYAD-421 SS1]	swissport	0.5	38/76	1e-10	200	sp|Q9P8F8.1|H1_EMENIRecName: Full=Histone H1	GO:0005634|GO:0003677|GO:0006334|GO:0000786				1542.93	1904.84	37.814	38.756	conditionC_vs_conditionI	0.00519339	6.21624	0.994718	1
TRINITY_DN10035_c0_g1_i4	1557	KOG								RefseqNR	0.85	118/139	5e-59	246	gi|597985873|ref|XP_007364648.1|hypothetical protein DICSQDRAFT_146256 [Dichomitus squalens LYAD-421 SS1]	swissport	0.5	27/54	1e-06	213	sp|Q9UV33.1|H1_ASCIMRecName: Full=Histone H1 [Ascobolus immersus]					105.19	369.24	2.27	6.616	conditionC_vs_conditionI	1.51337	3.30055	0.0282383	0.195172
TRINITY_DN10035_c0_g1_i5	1444	KOG								RefseqNR	0.78	109/139	2e-50	246	gi|597985873|ref|XP_007364648.1|hypothetical protein DICSQDRAFT_146256 [Dichomitus squalens LYAD-421 SS1]	swissport	0.5	27/54	9e-07	213	sp|Q9UV33.1|H1_ASCIMRecName: Full=Histone H1 [Ascobolus immersus]					147.26	85.55	3.462	1.663	conditionC_vs_conditionI	-1.07106	2.39765	0.121243	0.480705
TRINITY_DN10035_c0_g1_i6	1530	KOG								RefseqNR	0.78	109/139	4e-50	246	gi|597985873|ref|XP_007364648.1|hypothetical protein DICSQDRAFT_146256 [Dichomitus squalens LYAD-421 SS1]	swissport	0.5	27/54	1e-06	213	sp|Q9UV33.1|H1_ASCIMRecName: Full=Histone H1 [Ascobolus immersus]					115.46	134.38	2.542	2.457	conditionC_vs_conditionI	-0.0781817	2.44971	0.918437	1
TRINITY_DN10036_c0_g1_i2	1592	KOG								RefseqNR	0.7	114/164	2e-62	477	gi|597996645|ref|XP_007367440.1|hypothetical protein DICSQDRAFT_128064 [Dichomitus squalens LYAD-421 SS1]	swissport										29.41	50.56	0.617	0.88	conditionC_vs_conditionI	0.513915	0.838948	0.50907	0.907247
TRINITY_DN10036_c0_g1_i3	1542	KOG								RefseqNR	0.7	114/164	6e-63	477	gi|597996645|ref|XP_007367440.1|hypothetical protein DICSQDRAFT_128064 [Dichomitus squalens LYAD-421 SS1]	swissport										5.57	5.33	0.126	0.096	conditionC_vs_conditionI	-0.549348	-1.62402	0.63315	0.979542
TRINITY_DN10036_c0_g1_i4	1572	KOG								RefseqNR	0.74	122/164	5e-73	477	gi|597996645|ref|XP_007367440.1|hypothetical protein DICSQDRAFT_128064 [Dichomitus squalens LYAD-421 SS1]	swissport										427.03	590.11	9.111	10.459	conditionC_vs_conditionI	0.167578	4.4508	0.804142	1
TRINITY_DN10037_c0_g1_i1	1458	KOG	0.49	126/256	7e-75	349	YDR297w	KOG0874	I	RefseqNR	0.77	221/286	1e-166	325	gi|597979461|ref|XP_007363003.1|sphingosine hydroxylase [Dichomitus squalens LYAD-421 SS1]	swissport	0.49	126/256	2e-74	349	sp|P38992.1|SUR2_YEASTRecName: Full=Sphingolipid C4-hydroxylase SUR2; AltName: Full=Syringomycin response protein 2	GO:0005506|GO:0006633|GO:0055114|GO:0016491				195.36	125.24	4.54	2.419	conditionC_vs_conditionI	-0.939644	2.8452	0.173415	0.577641
TRINITY_DN10037_c0_g1_i2	745	KOG	0.64	95/149	3e-60	349	YDR297w	KOG0874	I	RefseqNR	0.89	134/151	1e-96	325	gi|597979461|ref|XP_007363003.1|sphingosine hydroxylase [Dichomitus squalens LYAD-421 SS1]	swissport	0.64	95/149	1e-59	349	sp|P38992.1|SUR2_YEASTRecName: Full=Sphingolipid C4-hydroxylase SUR2; AltName: Full=Syringomycin response protein 2	GO:0005506|GO:0006633|GO:0055114|GO:0016491				36.87	28.17	1.914	1.214	conditionC_vs_conditionI	-0.698234	0.593372	0.374441	0.827985
TRINITY_DN10037_c0_g1_i4	1391	KOG	0.49	144/296	2e-88	349	YDR297w	KOG0874	I	RefseqNR	0.8	259/325	0	325	gi|597979461|ref|XP_007363003.1|sphingosine hydroxylase [Dichomitus squalens LYAD-421 SS1]	swissport	0.49	144/296	8e-88	349	sp|P38992.1|SUR2_YEASTRecName: Full=Sphingolipid C4-hydroxylase SUR2; AltName: Full=Syringomycin response protein 2	GO:0005506|GO:0006633|GO:0055114|GO:0016491				3182.77	3664.59	78.002	74.559	conditionC_vs_conditionI	-0.0954297	7.2105	0.884545	1
TRINITY_DN10038_c0_g1_i1	411	KOG								RefseqNR	0.9	91/101	5e-60	297	gi|597973091|ref|XP_007361369.1|hypothetical protein DICSQDRAFT_152107 [Dichomitus squalens LYAD-421 SS1]	swissport										45.29	84.37	5.607	8.719	conditionC_vs_conditionI	0.600382	1.49619	0.41158	0.869949
TRINITY_DN10038_c0_g2_i1	1114	KOG								RefseqNR	0.86	255/297	0	297	gi|597973091|ref|XP_007361369.1|hypothetical protein DICSQDRAFT_152107 [Dichomitus squalens LYAD-421 SS1]	swissport										2146.54	2390.69	68.033	62.924	conditionC_vs_conditionI	-0.143559	6.61975	0.827227	1
TRINITY_DN10038_c0_g2_i2	972	KOG								RefseqNR	0.67	188/279	9e-124	297	gi|597973091|ref|XP_007361369.1|hypothetical protein DICSQDRAFT_152107 [Dichomitus squalens LYAD-421 SS1]	swissport										39.17	34.93	1.464	1.08	conditionC_vs_conditionI	-0.453446	0.763453	0.558578	0.933699
TRINITY_DN10039_c0_g1_i1	1337	KOG								RefseqNR	0.91	128/141	8e-82	190	gi|597969841|ref|XP_007360530.1|hypothetical protein DICSQDRAFT_164934 [Dichomitus squalens LYAD-421 SS1]	swissport						GO:0006357|GO:0016592|GO:0001104				162.69	177.93	4.174	3.786	conditionC_vs_conditionI	-0.171728	2.90161	0.80107	1
TRINITY_DN10039_c0_g1_i2	1273	KOG								RefseqNR	0.81	154/190	5e-99	190	gi|597969841|ref|XP_007360530.1|hypothetical protein DICSQDRAFT_164934 [Dichomitus squalens LYAD-421 SS1]	swissport						GO:0006357|GO:0016592|GO:0001104				321.29	343.15	8.713	7.725	conditionC_vs_conditionI	-0.203148	3.85685	0.763134	1
TRINITY_DN10039_c0_g1_i3	1220	KOG								RefseqNR	0.81	154/190	4e-99	190	gi|597969841|ref|XP_007360530.1|hypothetical protein DICSQDRAFT_164934 [Dichomitus squalens LYAD-421 SS1]	swissport						GO:0006357|GO:0016592|GO:0001104				39.02	32.91	1.109	0.774	conditionC_vs_conditionI	-0.537992	0.728543	0.517909	0.907247
TRINITY_DN1003_c0_g1_i1	354	KOG								RefseqNR	0.51	32/63	2e-18	336	gi|597981549|ref|XP_007363535.1|NAD(P)-binding protein [Dichomitus squalens LYAD-421 SS1]	swissport										28	31	4.529	4.187	conditionC_vs_conditionI	-0.151379	0.44506	0.897076	1
TRINITY_DN10040_c0_g1_i1	958	KOG								RefseqNR	0.47	69/147	4e-21	177	gi|597999683|ref|XP_007368223.1|hypothetical protein DICSQDRAFT_128523 [Dichomitus squalens LYAD-421 SS1]	swissport										1186	1433	45.031	45.19	conditionC_vs_conditionI	-0.0259221	5.8216	0.969793	1
TRINITY_DN10041_c0_g1_i1	283	KOG								RefseqNR						swissport										3	5	0.774	1.08	conditionC_vs_conditionI	0.424432	-1.95512	0.769726	1
TRINITY_DN10041_c0_g2_i10	834	KOG								RefseqNR						swissport										20.83	12.74	0.941	0.478	conditionC_vs_conditionI	-0.983194	-0.266697	0.307713	0.751536
TRINITY_DN10041_c0_g2_i11	655	KOG								RefseqNR						swissport										35.55	25.62	2.197	1.31	conditionC_vs_conditionI	-0.765198	0.530824	0.32241	0.77421
TRINITY_DN10041_c0_g2_i2	602	KOG								RefseqNR						swissport										14.19	6.72	0.983	0.392	conditionC_vs_conditionI	-1.28222	-0.871735	0.219277	0.660904
TRINITY_DN10041_c0_g2_i3	862	KOG								RefseqNR						swissport										4.61	8.38	0.199	0.296	conditionC_vs_conditionI	0.371882	-1.45359	1	1
TRINITY_DN10041_c0_g2_i4	663	KOG								RefseqNR						swissport										1.68	4.71	0.105	0.239	conditionC_vs_conditionI	0.983642	-2.08394	0.521739	0.907247
TRINITY_DN10041_c0_g2_i5	624	KOG								RefseqNR						swissport										18.53	38.3	1.224	2.094	conditionC_vs_conditionI	0.69788	0.374535	0.405182	0.861354
TRINITY_DN10041_c0_g2_i6	678	KOG								RefseqNR						swissport										1.26	7.64	0.073	0.373	conditionC_vs_conditionI	2.57251	-1.85332	0.12496	0.486498
TRINITY_DN10041_c0_g2_i7	703	KOG								RefseqNR						swissport										9.64	12.67	0.544	0.593	conditionC_vs_conditionI	0.0787931	-0.783223	1	1
TRINITY_DN10041_c0_g2_i8	646	KOG								RefseqNR						swissport										12.71	13.21	0.795	0.688	conditionC_vs_conditionI	-0.296023	-0.624087	0.898528	1
TRINITY_DN10042_c0_g1_i2	2742	KOG								RefseqNR	0.3	138/457	7e-16	479	gi|597971097|ref|XP_007360852.1|hypothetical protein DICSQDRAFT_142995 [Dichomitus squalens LYAD-421 SS1]	swissport										36.18	45.23	0.418	0.44	conditionC_vs_conditionI	0.0229979	0.871909	1	1
TRINITY_DN10042_c0_g1_i3	1855	KOG								RefseqNR	0.3	138/457	4e-16	479	gi|597971097|ref|XP_007360852.1|hypothetical protein DICSQDRAFT_142995 [Dichomitus squalens LYAD-421 SS1]	swissport										3.87	0	0.073	0	conditionC_vs_conditionI	-5.19703	-2.52296	0.161491	0.54925
TRINITY_DN10042_c0_g1_i4	1475	KOG								RefseqNR	0.31	141/454	2e-23	479	gi|597971097|ref|XP_007360852.1|hypothetical protein DICSQDRAFT_142995 [Dichomitus squalens LYAD-421 SS1]	swissport										0	16.05	0	0.306	conditionC_vs_conditionI	6.87068	-1.25037	0.00140897	0.0195636
TRINITY_DN10042_c0_g1_i5	1528	KOG								RefseqNR	0.31	141/454	3e-23	479	gi|597971097|ref|XP_007360852.1|hypothetical protein DICSQDRAFT_142995 [Dichomitus squalens LYAD-421 SS1]	swissport										14.54	0	0.324	0	conditionC_vs_conditionI	-7.07479	-1.24666	0.00100641	0.0148522
TRINITY_DN10042_c0_g1_i6	2847	KOG								RefseqNR	0.3	138/457	7e-16	479	gi|597971097|ref|XP_007360852.1|hypothetical protein DICSQDRAFT_142995 [Dichomitus squalens LYAD-421 SS1]	swissport										47.1	65.85	0.523	0.612	conditionC_vs_conditionI	0.19052	1.32663	0.79915	1
TRINITY_DN10042_c0_g1_i7	2795	KOG								RefseqNR	0.3	138/457	7e-16	479	gi|597971097|ref|XP_007360852.1|hypothetical protein DICSQDRAFT_142995 [Dichomitus squalens LYAD-421 SS1]	swissport										16.31	33.87	0.188	0.325	conditionC_vs_conditionI	0.784371	0.197691	0.356891	0.812694
TRINITY_DN10043_c0_g1_i1	1612	KOG								RefseqNR	0.9	336/372	0	976	gi|597999955|ref|XP_007368299.1|hypothetical protein DICSQDRAFT_182230 [Dichomitus squalens LYAD-421 SS1]	swissport										704.16	148	14.613	2.553	conditionC_vs_conditionI	-2.54772	4.30932	0.000287367	0.00543597
TRINITY_DN10044_c0_g1_i1	290	KOG								RefseqNR						swissport										3.22	0	0.785	0	conditionC_vs_conditionI	-4.79504	-2.71883	0.285714	0.7216
TRINITY_DN10044_c0_g2_i1	473	KOG	0.39	51/130	2e-23	271	YKR043c	KOG0235	G	RefseqNR	0.77	111/144	1e-70	219	gi|597969683|ref|XP_007360490.1|phosphoglycerate mutase-like protein [Dichomitus squalens LYAD-421 SS1]	swissport	0.39	51/130	9e-23	271	sp|P36136.1|SHB17_YEASTRecName: Full=Sedoheptulose 1,7-bisphosphatase					17.96	22.84	1.768	1.874	conditionC_vs_conditionI	0.0544451	-0.0462141	1	1
TRINITY_DN10044_c0_g2_i5	1135	KOG	0.32	84/262	7e-42	271	YKR043c	KOG0235	G	RefseqNR	0.92	201/219	7e-147	219	gi|597969683|ref|XP_007360490.1|phosphoglycerate mutase-like protein [Dichomitus squalens LYAD-421 SS1]	swissport	0.32	84/262	3e-41	271	sp|P36136.1|SHB17_YEASTRecName: Full=Sedoheptulose 1,7-bisphosphatase					150.98	141.38	4.686	3.642	conditionC_vs_conditionI	-0.397373	2.69061	0.569174	0.943312
TRINITY_DN10044_c0_g2_i6	1198	KOG	0.32	84/262	6e-42	271	YKR043c	KOG0235	G	RefseqNR	0.92	201/219	7e-147	219	gi|597969683|ref|XP_007360490.1|phosphoglycerate mutase-like protein [Dichomitus squalens LYAD-421 SS1]	swissport	0.32	84/262	2e-41	271	sp|P36136.1|SHB17_YEASTRecName: Full=Sedoheptulose 1,7-bisphosphatase					987.74	1370.09	28.755	33.116	conditionC_vs_conditionI	0.172715	5.66037	0.793914	1
TRINITY_DN10044_c0_g2_i7	1186	KOG	0.3	84/279	9e-38	271	YKR043c	KOG0235	G	RefseqNR	0.85	201/236	1e-142	219	gi|597969683|ref|XP_007360490.1|phosphoglycerate mutase-like protein [Dichomitus squalens LYAD-421 SS1]	swissport	0.3	84/279	3e-37	271	sp|P36136.1|SHB17_YEASTRecName: Full=Sedoheptulose 1,7-bisphosphatase					44.19	75.25	1.297	1.836	conditionC_vs_conditionI	0.469507	1.38851	0.527979	0.908771
TRINITY_DN10044_c0_g2_i8	281	KOG	0.39	23/59	2e-07	271	YKR043c	KOG0235	G	RefseqNR	0.72	68/94	1e-38	219	gi|597969683|ref|XP_007360490.1|phosphoglycerate mutase-like protein [Dichomitus squalens LYAD-421 SS1]	swissport	0.39	23/59	7e-07	271	sp|P36136.1|SHB17_YEASTRecName: Full=Sedoheptulose 1,7-bisphosphatase					5.9	21.44	1.548	4.713	conditionC_vs_conditionI	1.49123	-0.608218	0.14853	0.539418
TRINITY_DN10045_c0_g1_i1	312	KOG								RefseqNR	0.6	61/102	2e-30	326	gi|636621021|ref|XP_008041645.1|Pex19-domain-containing protein [Trametes versicolor FP-101664 SS1]	swissport										67.81	49.43	14.121	8.604	conditionC_vs_conditionI	-0.769934	1.41098	0.296154	0.739138
TRINITY_DN10045_c0_g2_i1	515	KOG								RefseqNR						swissport										372.29	317	32.259	22.868	conditionC_vs_conditionI	-0.529486	3.92567	0.428764	0.878373
TRINITY_DN10045_c0_g3_i1	341	KOG								RefseqNR	0.6	62/104	7e-31	326	gi|636621021|ref|XP_008041645.1|Pex19-domain-containing protein [Trametes versicolor FP-101664 SS1]	swissport										112.89	73.57	19.634	10.679	conditionC_vs_conditionI	-0.908329	2.07831	0.202671	0.629568
TRINITY_DN10046_c0_g1_i1	1301	KOG								RefseqNR						swissport										65	109	1.715	2.39	conditionC_vs_conditionI	0.446295	1.92101	0.537	0.919442
TRINITY_DN10047_c0_g1_i1	2037	KOG	0.3	48/162	1e-10	495	SPAC5D6.07c			RefseqNR	0.71	426/596	0	559	gi|597968049|ref|XP_007360077.1|hypothetical protein DICSQDRAFT_94993 [Dichomitus squalens LYAD-421 SS1]	swissport	0.3	48/162	5e-10	495	sp|O14200.1|PXA1_SCHPORecName: Full=PXA domain protein 1					585.56	813.37	9.383	10.822	conditionC_vs_conditionI	0.173464	4.90895	0.794694	1
TRINITY_DN10047_c0_g1_i2	2253	KOG	0.29	50/171	8e-11	495	SPAC5D6.07c			RefseqNR	0.81	202/248	3e-129	559	gi|597968049|ref|XP_007360077.1|hypothetical protein DICSQDRAFT_94993 [Dichomitus squalens LYAD-421 SS1]	swissport	0.29	50/171	3e-10	495	sp|O14200.1|PXA1_SCHPORecName: Full=PXA domain protein 1					53.44	53.63	0.764	0.641	conditionC_vs_conditionI	-0.271261	1.26767	0.734964	1
TRINITY_DN10048_c0_g1_i1	908	KOG								RefseqNR	0.83	217/262	2e-145	389	gi|598009673|ref|XP_007370838.1|MAGE-domain-containing protein [Dichomitus squalens LYAD-421 SS1]	swissport										140.52	56.06	5.701	1.883	conditionC_vs_conditionI	-1.62865	2.17901	0.0216115	0.16087
TRINITY_DN10048_c0_g1_i3	850	KOG								RefseqNR	0.83	212/255	2e-143	389	gi|598009673|ref|XP_007370838.1|MAGE-domain-containing protein [Dichomitus squalens LYAD-421 SS1]	swissport										159.12	170.43	6.998	6.233	conditionC_vs_conditionI	-0.202198	2.85189	0.774076	1
TRINITY_DN10048_c0_g1_i4	577	KOG								RefseqNR	0.81	119/147	4e-66	389	gi|598009673|ref|XP_007370838.1|MAGE-domain-containing protein [Dichomitus squalens LYAD-421 SS1]	swissport										209.24	236.59	15.377	14.464	conditionC_vs_conditionI	-0.117409	3.28259	0.869141	1
TRINITY_DN10048_c0_g2_i1	508	KOG								RefseqNR	0.79	136/173	1e-89	261	gi|597998239|ref|XP_007367846.1|hypothetical protein DICSQDRAFT_172060 [Dichomitus squalens LYAD-421 SS1]	swissport										3.97	0	0.356	0	conditionC_vs_conditionI	-5.19703	-2.52296	0.161491	0.54925
TRINITY_DN10048_c0_g3_i1	970	KOG								RefseqNR	0.81	203/251	2e-132	261	gi|597998239|ref|XP_007367846.1|hypothetical protein DICSQDRAFT_172060 [Dichomitus squalens LYAD-421 SS1]	swissport										250.86	180.29	9.383	5.602	conditionC_vs_conditionI	-0.778089	3.26433	0.250896	0.715082
TRINITY_DN10048_c0_g4_i1	483	KOG								RefseqNR	0.8	129/162	7e-86	261	gi|597998239|ref|XP_007367846.1|hypothetical protein DICSQDRAFT_172060 [Dichomitus squalens LYAD-421 SS1]	swissport										8.29	7.63	0.795	0.602	conditionC_vs_conditionI	-0.294278	-1.21067	0.854437	1
TRINITY_DN10049_c0_g1_i1	377	KOG	0.47	38/81	3e-17	272	YLR243w	KOG1534	K	RefseqNR	0.93	85/91	3e-54	290	gi|597984635|ref|XP_007364332.1|hypothetical protein DICSQDRAFT_160765 [Dichomitus squalens LYAD-421 SS1]	swissport	0.58	51/88	6e-27	281	sp|Q4PF70.1|GPN3_USTMARecName: Full=GPN-loop GTPase 3					55.61	68.76	8.013	8.269	conditionC_vs_conditionI	0.00230575	1.47443	1	1
TRINITY_DN10049_c0_g1_i2	818	KOG	0.63	119/189	1e-80	272	YLR243w	KOG1534	K	RefseqNR	0.94	189/200	4e-140	290	gi|597984635|ref|XP_007364332.1|hypothetical protein DICSQDRAFT_160765 [Dichomitus squalens LYAD-421 SS1]	swissport	0.67	135/201	3e-88	287	sp|P0CN95.1|GPN3_CRYNBRecName: Full=GPN-loop GTPase 3 sp|P0CN94.1|GPN3_CRYNJ RecName: Full=GPN-loop GTPase 3					48.76	122.09	2.249	4.684	conditionC_vs_conditionI	1.0155	1.8755	0.161605	0.549579
TRINITY_DN10049_c0_g1_i3	1420	KOG	0.56	156/280	3e-103	272	YLR243w	KOG1534	K	RefseqNR	0.94	273/290	0	290	gi|597984635|ref|XP_007364332.1|hypothetical protein DICSQDRAFT_160765 [Dichomitus squalens LYAD-421 SS1]	swissport	0.63	182/288	1e-120	287	sp|P0CN95.1|GPN3_CRYNBRecName: Full=GPN-loop GTPase 3 sp|P0CN94.1|GPN3_CRYNJ RecName: Full=GPN-loop GTPase 3					683.16	586.9	16.349	11.663	conditionC_vs_conditionI	-0.517282	4.80422	0.435585	0.882666
TRINITY_DN10049_c0_g1_i4	416	KOG	0.52	23/44	9e-09	272	YLR243w	KOG1534	K	RefseqNR	0.93	52/56	1e-26	290	gi|597984635|ref|XP_007364332.1|hypothetical protein DICSQDRAFT_160765 [Dichomitus squalens LYAD-421 SS1]	swissport	0.67	34/51	4e-15	287	sp|P0CN95.1|GPN3_CRYNBRecName: Full=GPN-loop GTPase 3 sp|P0CN94.1|GPN3_CRYNJ RecName: Full=GPN-loop GTPase 3					10.15	17.43	1.234	1.769	conditionC_vs_conditionI	0.462249	-0.591391	0.701513	0.998181
TRINITY_DN10049_c0_g2_i1	766	KOG	0.63	119/189	6e-81	272	YLR243w	KOG1534	K	RefseqNR	0.94	188/201	6e-140	290	gi|597984635|ref|XP_007364332.1|hypothetical protein DICSQDRAFT_160765 [Dichomitus squalens LYAD-421 SS1]	swissport	0.67	135/202	1e-88	287	sp|P0CN95.1|GPN3_CRYNBRecName: Full=GPN-loop GTPase 3 sp|P0CN94.1|GPN3_CRYNJ RecName: Full=GPN-loop GTPase 3					186.32	132.81	9.351	5.535	conditionC_vs_conditionI	-0.78211	2.83392	0.25578	0.7216
TRINITY_DN1004_c0_g1_i1	503	KOG								RefseqNR						swissport										15	13	1.349	0.975	conditionC_vs_conditionI	-0.500828	-0.526549	0.638759	0.981041
TRINITY_DN10050_c0_g1_i1	284	KOG								RefseqNR	0.68	51/75	2e-23	499	gi|598008031|ref|XP_007370467.1|hypothetical protein DICSQDRAFT_93113 [Dichomitus squalens LYAD-421 SS1]	swissport										10.18	4.29	2.605	0.918	conditionC_vs_conditionI	-1.58797	-1.34756	0.23879	0.695343
TRINITY_DN10050_c0_g2_i1	270	KOG								RefseqNR	0.85	76/89	2e-44	499	gi|598008031|ref|XP_007370467.1|hypothetical protein DICSQDRAFT_93113 [Dichomitus squalens LYAD-421 SS1]	swissport										29.41	37.89	8.494	9.178	conditionC_vs_conditionI	0.0907474	0.610217	0.953267	1
TRINITY_DN10050_c0_g3_i1	218	KOG								RefseqNR	0.85	61/72	2e-34	499	gi|598008031|ref|XP_007370467.1|hypothetical protein DICSQDRAFT_93113 [Dichomitus squalens LYAD-421 SS1]	swissport										17.08	32.89	8.891	14.503	conditionC_vs_conditionI	0.654606	0.200884	0.444231	0.884584
TRINITY_DN10050_c0_g4_i1	873	KOG								RefseqNR	0.69	46/67	2e-17	499	gi|598008031|ref|XP_007370467.1|hypothetical protein DICSQDRAFT_93113 [Dichomitus squalens LYAD-421 SS1]	swissport										194.79	203.71	8.284	7.199	conditionC_vs_conditionI	-0.233618	3.12881	0.737991	1
TRINITY_DN10051_c0_g1_i1	1433	KOG								RefseqNR						swissport										21.27	19.53	0.502	0.382	conditionC_vs_conditionI	-0.367016	-0.0356457	0.723661	1
TRINITY_DN10051_c0_g1_i2	1412	KOG								RefseqNR						swissport										12.73	28.47	0.303	0.574	conditionC_vs_conditionI	0.802757	-0.0638369	0.413309	0.871872
TRINITY_DN10051_c0_g2_i1	2359	KOG	0.24	98/412	1e-09	444	CE03567	KOG1339	O	RefseqNR	0.65	286/440	0	506	gi|597994291|ref|XP_007366834.1|acid protease [Dichomitus squalens LYAD-421 SS1]	swissport	0.24	92/391	1e-08	383	sp|O76856.1|CATD_DICDIRecName: Full=Cathepsin D; AltName: Full=Ddp44; Flags: Precursor	GO:0006508|GO:0004190				24.42	0	0.335	0	conditionC_vs_conditionI	-7.74884	-0.670928	5.79138e-05	0.00143399
TRINITY_DN10051_c0_g2_i11	2332	KOG	0.24	107/450	4e-09	444	CE03567	KOG1339	O	RefseqNR	0.65	286/440	0	506	gi|597994291|ref|XP_007366834.1|acid protease [Dichomitus squalens LYAD-421 SS1]	swissport	0.27	98/357	2e-08	419	sp|P10977.3|CARPV_CANAXRecName: Full=Vacuolar aspartic protease; AltName: Full=ACP; AltName: Full=Aspartate protease; Flags: Precursor	GO:0006508|GO:0004190				56.34	30.53	0.785	0.354	conditionC_vs_conditionI	-1.1485	1.00979	0.131498	0.501532
TRINITY_DN10051_c0_g2_i2	2283	KOG	0.24	98/412	1e-09	444	CE03567	KOG1339	O	RefseqNR	0.65	286/440	0	506	gi|597994291|ref|XP_007366834.1|acid protease [Dichomitus squalens LYAD-421 SS1]	swissport	0.24	92/391	1e-08	383	sp|O76856.1|CATD_DICDIRecName: Full=Cathepsin D; AltName: Full=Ddp44; Flags: Precursor	GO:0006508|GO:0004190				33.95	0	0.481	0	conditionC_vs_conditionI	-8.24937	-0.216784	5.18875e-06	0.000192753
TRINITY_DN10051_c0_g2_i3	2407	KOG	0.24	107/450	4e-09	444	CE03567	KOG1339	O	RefseqNR	0.65	286/440	0	506	gi|597994291|ref|XP_007366834.1|acid protease [Dichomitus squalens LYAD-421 SS1]	swissport	0.27	98/357	2e-08	419	sp|P10977.3|CARPV_CANAXRecName: Full=Vacuolar aspartic protease; AltName: Full=ACP; AltName: Full=Aspartate protease; Flags: Precursor	GO:0006508|GO:0004190				39.71	140.15	0.533	1.558	conditionC_vs_conditionI	1.50588	1.93158	0.0390654	0.241399
TRINITY_DN10051_c0_g2_i4	446	KOG								RefseqNR						swissport										0	1.79	0	0.163	conditionC_vs_conditionI	3.95449	-2.95756	0.52381	0.907247
TRINITY_DN10051_c0_g2_i5	2305	KOG	0.24	98/412	1e-09	444	CE03567	KOG1339	O	RefseqNR	0.65	286/440	0	506	gi|597994291|ref|XP_007366834.1|acid protease [Dichomitus squalens LYAD-421 SS1]	swissport	0.24	92/391	1e-08	383	sp|O76856.1|CATD_DICDIRecName: Full=Cathepsin D; AltName: Full=Ddp44; Flags: Precursor	GO:0006508|GO:0004190				15.29	0	0.209	0	conditionC_vs_conditionI	-7.07479	-1.24666	0.00100641	0.0148522
TRINITY_DN10051_c0_g2_i6	2461	KOG	0.24	107/450	4e-09	444	CE03567	KOG1339	O	RefseqNR	0.65	286/440	0	506	gi|597994291|ref|XP_007366834.1|acid protease [Dichomitus squalens LYAD-421 SS1]	swissport	0.27	98/357	2e-08	419	sp|P10977.3|CARPV_CANAXRecName: Full=Vacuolar aspartic protease; AltName: Full=ACP; AltName: Full=Aspartate protease; Flags: Precursor	GO:0006508|GO:0004190				64.95	23.24	0.847	0.249	conditionC_vs_conditionI	-1.79153	1.04444	0.0211794	0.16087
TRINITY_DN10051_c0_g2_i7	2385	KOG	0.24	107/450	4e-09	444	CE03567	KOG1339	O	RefseqNR	0.65	286/440	0	506	gi|597994291|ref|XP_007366834.1|acid protease [Dichomitus squalens LYAD-421 SS1]	swissport	0.27	98/357	2e-08	419	sp|P10977.3|CARPV_CANAXRecName: Full=Vacuolar aspartic protease; AltName: Full=ACP; AltName: Full=Aspartate protease; Flags: Precursor	GO:0006508|GO:0004190				84.92	247.28	1.151	2.772	conditionC_vs_conditionI	1.23902	2.80382	0.0714676	0.35151
TRINITY_DN10051_c0_g2_i9	2229	KOG	0.24	98/412	1e-09	444	CE03567	KOG1339	O	RefseqNR	0.65	286/440	0	506	gi|597994291|ref|XP_007366834.1|acid protease [Dichomitus squalens LYAD-421 SS1]	swissport	0.24	92/391	1e-08	383	sp|O76856.1|CATD_DICDIRecName: Full=Cathepsin D; AltName: Full=Ddp44; Flags: Precursor	GO:0006508|GO:0004190				26.42	0	0.387	0	conditionC_vs_conditionI	-7.8638	-0.568355	3.56805e-05	0.000971973
TRINITY_DN10052_c0_g2_i1	704	KOG								RefseqNR	0.88	133/152	9e-91	363	gi|597970585|ref|XP_007360717.1|NAD(P)-binding protein [Dichomitus squalens LYAD-421 SS1]	swissport						GO:0051287|GO:0055114|GO:0016491				22.32	17.46	1.255	0.813	conditionC_vs_conditionI	-0.666505	-0.0941714	0.45842	0.898167
TRINITY_DN10052_c0_g2_i2	1362	KOG	0.26	76/289	5e-13	289	At3g25530	KOG0409	R	RefseqNR	0.81	293/363	0	363	gi|597970585|ref|XP_007360717.1|NAD(P)-binding protein [Dichomitus squalens LYAD-421 SS1]	swissport	0.28	88/311	6e-24	286	sp|O34969.2|YFJR_BACSURecName: Full=Uncharacterized oxidoreductase YfjR	GO:0004616|GO:0051287|GO:0055114|GO:0016491				3672.42	2766.72	92.196	57.657	conditionC_vs_conditionI	-0.707075	7.15279	0.282496	0.7216
TRINITY_DN10052_c0_g2_i3	1423	KOG	0.28	59/213	1e-11	289	At3g25530	KOG0409	R	RefseqNR	0.78	203/261	3e-170	363	gi|597970585|ref|XP_007360717.1|NAD(P)-binding protein [Dichomitus squalens LYAD-421 SS1]	swissport	0.29	63/215	4e-15	286	sp|O34969.2|YFJR_BACSURecName: Full=Uncharacterized oxidoreductase YfjR	GO:0004616|GO:0055114|GO:0016491				168.27	86.83	4.017	1.721	conditionC_vs_conditionI	-1.24691	2.53331	0.0721339	0.353912
TRINITY_DN10053_c0_g1_i1	752	KOG	0.35	36/104	8e-08	140	Hs8923812	KOG3328	R	RefseqNR	0.58	95/164	2e-67	181	gi|636608295|ref|XP_008035282.1|hypothetical protein TRAVEDRAFT_117358 [Trametes versicolor FP-101664 SS1]	swissport	0.35	36/104	9e-08	140	sp|Q9CQR4.1|ACO13_MOUSERecName: Full=Acyl-coenzyme A thioesterase 13; Short=Acyl-CoA thioesterase 13; AltName: Full=Thioesterase superfamily member 2; Contains: RecName: Full=Acyl-coenzyme A thioesterase 13, N-terminally processed					445.3	484.6	22.887	20.697	conditionC_vs_conditionI	-0.174633	4.33919	0.792484	1
TRINITY_DN10053_c0_g1_i2	515	KOG								RefseqNR	0.73	59/81	3e-37	181	gi|636608295|ref|XP_008035282.1|hypothetical protein TRAVEDRAFT_117358 [Trametes versicolor FP-101664 SS1]	swissport										103.25	94.4	8.943	6.807	conditionC_vs_conditionI	-0.430225	2.13255	0.551804	0.927201
TRINITY_DN10053_c0_g1_i3	246	KOG								RefseqNR	0.46	34/74	3e-14	309	gi|597974113|ref|XP_007361630.1|hypothetical protein DICSQDRAFT_166062 [Dichomitus squalens LYAD-421 SS1]	swissport										67.44	65	24.717	20.038	conditionC_vs_conditionI	-0.341935	1.56404	0.663944	0.982546
TRINITY_DN10054_c0_g1_i10	1276	KOG								RefseqNR	0.34	63/187	5e-26	179	gi|598005453|ref|XP_007369766.1|hypothetical protein DICSQDRAFT_173907 [Dichomitus squalens LYAD-421 SS1]	swissport										0.2	26.72	0.01	0.602	conditionC_vs_conditionI	7.62053	-0.633404	7.44607e-05	0.00176025
TRINITY_DN10054_c0_g1_i12	1246	KOG								RefseqNR	0.38	57/149	7e-26	179	gi|598005453|ref|XP_007369766.1|hypothetical protein DICSQDRAFT_173907 [Dichomitus squalens LYAD-421 SS1]	swissport										28.95	48.95	0.805	1.128	conditionC_vs_conditionI	0.456358	0.806124	0.567967	0.942465
TRINITY_DN10054_c0_g1_i13	220	KOG								RefseqNR						swissport										0	2.09	0	0.899	conditionC_vs_conditionI	3.95449	-2.95756	0.52381	0.907247
TRINITY_DN10054_c0_g1_i14	1138	KOG								RefseqNR	0.38	57/149	4e-26	179	gi|598005453|ref|XP_007369766.1|hypothetical protein DICSQDRAFT_173907 [Dichomitus squalens LYAD-421 SS1]	swissport										1.8	29.44	0.052	0.755	conditionC_vs_conditionI	3.48729	-0.454853	0.00141951	0.0196327
TRINITY_DN10054_c0_g1_i15	235	KOG								RefseqNR	0.45	29/65	7e-09	179	gi|598005453|ref|XP_007369766.1|hypothetical protein DICSQDRAFT_173907 [Dichomitus squalens LYAD-421 SS1]	swissport										6.51	0	2.709	0	conditionC_vs_conditionI	-5.98743	-2.05458	0.0219002	0.16087
TRINITY_DN10054_c0_g1_i16	1112	KOG								RefseqNR	0.38	57/149	5e-26	179	gi|598005453|ref|XP_007369766.1|hypothetical protein DICSQDRAFT_173907 [Dichomitus squalens LYAD-421 SS1]	swissport										39.15	3.83	1.245	0.105	conditionC_vs_conditionI	-3.5395	0.0856184	0.000180606	0.00369783
TRINITY_DN10054_c0_g1_i17	1174	KOG								RefseqNR	0.38	57/149	6e-26	179	gi|598005453|ref|XP_007369766.1|hypothetical protein DICSQDRAFT_173907 [Dichomitus squalens LYAD-421 SS1]	swissport										12.18	32.51	0.366	0.803	conditionC_vs_conditionI	1.15317	0.0504485	0.163786	0.554683
TRINITY_DN10054_c0_g1_i18	1081	KOG								RefseqNR	0.38	57/149	4e-26	179	gi|598005453|ref|XP_007369766.1|hypothetical protein DICSQDRAFT_173907 [Dichomitus squalens LYAD-421 SS1]	swissport										3.41	9.08	0.115	0.249	conditionC_vs_conditionI	1.25512	-1.54939	0.333681	0.783991
TRINITY_DN10054_c0_g1_i2	1100	KOG								RefseqNR	0.38	57/149	5e-26	179	gi|598005453|ref|XP_007369766.1|hypothetical protein DICSQDRAFT_173907 [Dichomitus squalens LYAD-421 SS1]	swissport										13.49	5.3	0.429	0.143	conditionC_vs_conditionI	-1.65051	-1.05346	0.11546	0.465253
TRINITY_DN10054_c0_g1_i4	1214	KOG								RefseqNR	0.34	63/187	4e-26	179	gi|598005453|ref|XP_007369766.1|hypothetical protein DICSQDRAFT_173907 [Dichomitus squalens LYAD-421 SS1]	swissport										1.25	23.9	0.031	0.574	conditionC_vs_conditionI	4.14108	-0.722877	0.00102803	0.0151187
TRINITY_DN10054_c0_g1_i7	1219	KOG								RefseqNR	0.38	57/149	6e-26	179	gi|598005453|ref|XP_007369766.1|hypothetical protein DICSQDRAFT_173907 [Dichomitus squalens LYAD-421 SS1]	swissport										5.1	12.33	0.146	0.296	conditionC_vs_conditionI	0.948672	-1.15723	0.479207	0.907247
TRINITY_DN10054_c0_g1_i8	1157	KOG								RefseqNR	0.34	63/187	4e-26	179	gi|598005453|ref|XP_007369766.1|hypothetical protein DICSQDRAFT_173907 [Dichomitus squalens LYAD-421 SS1]	swissport										40.4	5.1	1.224	0.124	conditionC_vs_conditionI	-3.26365	0.144542	0.000395255	0.00696926
TRINITY_DN10054_c0_g1_i9	1157	KOG								RefseqNR	0.38	57/149	6e-26	179	gi|598005453|ref|XP_007369766.1|hypothetical protein DICSQDRAFT_173907 [Dichomitus squalens LYAD-421 SS1]	swissport										5.56	18.74	0.167	0.468	conditionC_vs_conditionI	1.34783	-0.701289	0.21179	0.648601
TRINITY_DN10055_c0_g1_i1	230	KOG								RefseqNR						swissport										6	2	2.657	0.746	conditionC_vs_conditionI	-1.81433	-1.93786	0.266667	0.7216
TRINITY_DN10055_c0_g2_i1	1194	KOG								RefseqNR	0.74	244/330	0	352	gi|598011299|ref|XP_007371231.1|acid protease [Dichomitus squalens LYAD-421 SS1]	swissport										401.89	4442.07	11.747	107.78	conditionC_vs_conditionI	3.16673	6.59322	8.76768e-06	0.000300448
TRINITY_DN10055_c0_g2_i2	1246	KOG								RefseqNR	0.71	137/194	4e-141	352	gi|598011299|ref|XP_007371231.1|acid protease [Dichomitus squalens LYAD-421 SS1]	swissport										204.11	879.93	5.68	20.315	conditionC_vs_conditionI	1.80951	4.47363	0.00814056	0.0789792
TRINITY_DN10056_c0_g1_i1	399	KOG	0.73	97/132	4e-64	335	YLR354c	KOG2772	G	RefseqNR	0.86	114/132	6e-77	326	gi|630361961|ref|XP_007870255.1|transaldolase [Gloeophyllum trabeum ATCC 11539]	swissport	0.73	97/132	2e-63	335	sp|P15019.4|TAL1_YEASTRecName: Full=Transaldolase	GO:0005975|GO:0003824	00030+2.2.1.2	2.2.1.2	2.2.1.2 red	0	1.54	0	0.163	conditionC_vs_conditionI	3.95449	-2.95756	0.52381	0.907247
TRINITY_DN10056_c0_g2_i1	432	KOG	0.73	103/141	5e-70	335	YLR354c	KOG2772	G	RefseqNR	0.89	128/144	3e-86	281	gi|636629511|ref|XP_008045890.1|transaldolase, partial [Trametes versicolor FP-101664 SS1]	swissport	0.73	103/141	2e-69	335	sp|P15019.4|TAL1_YEASTRecName: Full=Transaldolase	GO:0005975|GO:0003824	00030+2.2.1.2	2.2.1.2	2.2.1.2 green	0	1.21	0	0.115	conditionC_vs_conditionI
TRINITY_DN10056_c0_g3_i1	376	KOG	0.71	88/124	1e-56	335	YLR354c	KOG2772	G	RefseqNR	0.85	105/124	2e-69	326	gi|630361961|ref|XP_007870255.1|transaldolase [Gloeophyllum trabeum ATCC 11539]	swissport	0.71	88/124	4e-56	335	sp|P15019.4|TAL1_YEASTRecName: Full=Transaldolase	GO:0005975|GO:0003824	00030+2.2.1.2	2.2.1.2	2.2.1.2 green	1.91	2.79	0.272	0.335	conditionC_vs_conditionI	0.272263	-2.36826	1	1
TRINITY_DN10056_c0_g4_i1	504	KOG	0.68	97/143	4e-63	335	YLR354c	KOG2772	G	RefseqNR	0.9	131/146	4e-86	326	gi|636619615|ref|XP_008040942.1|transaldolase [Trametes versicolor FP-101664 SS1]	swissport	0.72	103/144	5e-64	323	sp|J9MJK9.1|TAL1_FUSO4RecName: Full=Transaldolase; Short=FoTal	GO:0005975|GO:0003824	00030+2.2.1.2	2.2.1.2	2.2.1.2 green	5670.22	7296.46	507.54	543.689	conditionC_vs_conditionI	0.0648966	8.12284	0.921214	1
TRINITY_DN10056_c0_g7_i1	504	KOG	0.67	96/143	3e-62	335	YLR354c	KOG2772	G	RefseqNR	0.89	130/146	5e-85	326	gi|636619615|ref|XP_008040942.1|transaldolase [Trametes versicolor FP-101664 SS1]	swissport	0.71	102/144	4e-63	323	sp|J9MJK9.1|TAL1_FUSO4RecName: Full=Transaldolase; Short=FoTal	GO:0005975|GO:0003824	00030+2.2.1.2	2.2.1.2	2.2.1.2 green	4.22	3.34	0.377	0.249	conditionC_vs_conditionI	-0.688934	-2.07224	1	1
TRINITY_DN10056_c0_g8_i1	1042	KOG	0.65	178/275	8e-122	322	SPCC1020.06c	KOG2772	G	RefseqNR	0.89	246/277	2e-179	281	gi|636629511|ref|XP_008045890.1|transaldolase, partial [Trametes versicolor FP-101664 SS1]	swissport	0.65	178/275	3e-121	322	sp|O42700.2|TAL1_SCHPORecName: Full=Transaldolase	GO:0006098|GO:0004801|GO:0005975|GO:0003824|GO:0005737	00030+2.2.1.2	2.2.1.2	2.2.1.2 green	10889.7	13367.6	373.649	380.929	conditionC_vs_conditionI	-0.00307945	9.02986	0.996384	1
TRINITY_DN10057_c0_g1_i1	758	KOG								RefseqNR	0.8	178/223	8e-116	1131	gi|597968493|ref|XP_007360188.1|hypothetical protein DICSQDRAFT_158433 [Dichomitus squalens LYAD-421 SS1]	swissport										24.15	16.61	1.224	0.698	conditionC_vs_conditionI	-0.791426	-0.0250819	0.335401	0.786267
TRINITY_DN10057_c0_g1_i2	1566	KOG								RefseqNR	0.69	290/421	1e-178	1131	gi|597968493|ref|XP_007360188.1|hypothetical protein DICSQDRAFT_158433 [Dichomitus squalens LYAD-421 SS1]	swissport										483.85	650.39	10.377	11.577	conditionC_vs_conditionI	0.126545	4.60931	0.851502	1
TRINITY_DN10058_c0_g1_i1	221	KOG								RefseqNR						swissport										0	2.92	0	1.233	conditionC_vs_conditionI	4.5081	-2.73788	0.285714	0.7216
TRINITY_DN10058_c0_g2_i1	1502	KOG								RefseqNR						swissport										53.46	64.61	1.203	1.205	conditionC_vs_conditionI	-0.00440249	1.39419	1	1
TRINITY_DN10058_c0_g2_i2	1434	KOG								RefseqNR						swissport										21.24	50.26	0.502	0.985	conditionC_vs_conditionI	0.948972	0.663767	0.221621	0.665614
TRINITY_DN10058_c0_g2_i3	1375	KOG								RefseqNR						swissport										13.03	28.16	0.324	0.583	conditionC_vs_conditionI	0.802757	-0.0638369	0.413309	0.871872
TRINITY_DN10058_c0_g2_i5	1443	KOG								RefseqNR						swissport										34.66	18.73	0.816	0.363	conditionC_vs_conditionI	-1.17439	0.354183	0.143857	0.533277
TRINITY_DN10058_c0_g2_i6	1228	KOG								RefseqNR						swissport										10.61	7.26	0.303	0.172	conditionC_vs_conditionI	-0.937419	-1.06314	0.394643	0.849032
TRINITY_DN10058_c0_g2_i7	822	KOG								RefseqNR						swissport										0	10.05	0	0.382	conditionC_vs_conditionI	6.19998	-1.75405	0.0140787	0.116678
TRINITY_DN10059_c0_g1_i2	2072	KOG								RefseqNR	0.71	244/343	3e-153	334	gi|597981985|ref|XP_007363649.1|hypothetical protein DICSQDRAFT_134523 [Dichomitus squalens LYAD-421 SS1]	swissport										229.99	193.75	3.619	2.533	conditionC_vs_conditionI	-0.544114	3.23019	0.423873	0.878373
TRINITY_DN10059_c0_g1_i3	1207	KOG								RefseqNR	0.71	224/317	4e-145	334	gi|597981985|ref|XP_007363649.1|hypothetical protein DICSQDRAFT_134523 [Dichomitus squalens LYAD-421 SS1]	swissport										134.15	132.26	3.87	3.164	conditionC_vs_conditionI	-0.320254	2.55433	0.643879	0.981041
TRINITY_DN10059_c0_g1_i4	2020	KOG								RefseqNR	0.71	244/343	2e-153	334	gi|597981985|ref|XP_007363649.1|hypothetical protein DICSQDRAFT_134523 [Dichomitus squalens LYAD-421 SS1]	swissport										23.24	117	0.377	1.568	conditionC_vs_conditionI	2.04263	1.56748	0.00695285	0.0693052
TRINITY_DN10059_c0_g1_i5	730	KOG								RefseqNR						swissport										2.62	0	0.136	0	conditionC_vs_conditionI	-4.79504	-2.71883	0.285714	0.7216
TRINITY_DN1005_c0_g1_i1	452	KOG	0.27	29/109	2e-09	292	SPCC162.03	KOG1205	Q	RefseqNR	0.46	49/106	9e-31	283	gi|636627423|ref|XP_008044846.1|NAD-P-binding protein [Trametes versicolor FP-101664 SS1]	swissport	0.27	29/109	5e-09	292	sp|O74628.1|YQ53_SCHPORecName: Full=Uncharacterized oxidoreductase C162.03					4	6	0.429	0.526	conditionC_vs_conditionI	0.279011	-1.73203	1	1
TRINITY_DN10060_c0_g1_i1	287	KOG								RefseqNR	0.88	74/84	1e-42	583	gi|597989975|ref|XP_007365710.1|iron reductase [Dichomitus squalens LYAD-421 SS1]	swissport										0	1.35	0	0.287	conditionC_vs_conditionI
TRINITY_DN10060_c0_g2_i1	1452	KOG	0.28	90/321	4e-25	694	YOR384w	KOG0039	PQ	RefseqNR	0.67	311/464	0	583	gi|597989975|ref|XP_007365710.1|iron reductase [Dichomitus squalens LYAD-421 SS1]	swissport	0.28	90/321	1e-24	694	sp|Q08908.1|FRE5_YEASTRecName: Full=Ferric reductase transmembrane component 5; AltName: Full=Ferric-chelate reductase 5; Flags: Precursor	GO:0055114|GO:0016491				32.56	46.48	0.764	0.899	conditionC_vs_conditionI	0.179735	0.832412	0.879539	1
TRINITY_DN10060_c0_g2_i2	1531	KOG	0.28	90/321	5e-25	694	YOR384w	KOG0039	PQ	RefseqNR	0.67	311/464	0	583	gi|597989975|ref|XP_007365710.1|iron reductase [Dichomitus squalens LYAD-421 SS1]	swissport	0.28	90/321	2e-24	694	sp|Q08908.1|FRE5_YEASTRecName: Full=Ferric reductase transmembrane component 5; AltName: Full=Ferric-chelate reductase 5; Flags: Precursor	GO:0055114|GO:0016491				4.47	2.53	0.094	0.048	conditionC_vs_conditionI	-0.688934	-2.07224	1	1
TRINITY_DN10060_c0_g2_i3	744	KOG								RefseqNR	0.65	117/180	7e-76	583	gi|597989975|ref|XP_007365710.1|iron reductase [Dichomitus squalens LYAD-421 SS1]	swissport						GO:0055114|GO:0016491				3.86	21.07	0.199	0.908	conditionC_vs_conditionI	2.06303	-0.709931	0.0638717	0.323403
TRINITY_DN10060_c0_g2_i5	725	KOG								RefseqNR	0.65	117/180	7e-76	583	gi|597989975|ref|XP_007365710.1|iron reductase [Dichomitus squalens LYAD-421 SS1]	swissport						GO:0055114|GO:0016491				4.99	25.03	0.272	1.119	conditionC_vs_conditionI	1.99902	-0.483392	0.0480368	0.278856
TRINITY_DN10060_c0_g2_i7	1016	KOG	0.28	78/279	2e-19	694	YOR384w	KOG0039	PQ	RefseqNR	0.68	195/287	4e-124	583	gi|597989975|ref|XP_007365710.1|iron reductase [Dichomitus squalens LYAD-421 SS1]	swissport	0.28	78/279	6e-19	694	sp|Q08908.1|FRE5_YEASTRecName: Full=Ferric reductase transmembrane component 5; AltName: Full=Ferric-chelate reductase 5; Flags: Precursor	GO:0055114|GO:0016491				7.12	22.55	0.251	0.66	conditionC_vs_conditionI	1.40305	-0.47532	0.14827	0.539418
TRINITY_DN10061_c0_g1_i1	228	KOG								RefseqNR	0.85	33/39	2e-16	221	gi|597984817|ref|XP_007364379.1|cysteine peroxiredoxin [Dichomitus squalens LYAD-421 SS1]	swissport										6.07	10.1	2.751	3.872	conditionC_vs_conditionI	0.43116	-1.22063	0.854437	1
TRINITY_DN10061_c0_g2_i2	1115	KOG	0.53	117/222	4e-75	224	Hs4758638	KOG0854	O	RefseqNR	0.91	201/221	1e-145	221	gi|597984817|ref|XP_007364379.1|cysteine peroxiredoxin [Dichomitus squalens LYAD-421 SS1]	swissport	0.53	117/222	2e-74	224	sp|P30041.3|PRDX6_HUMANRecName: Full=Peroxiredoxin-6; AltName: Full=1-Cys peroxiredoxin; Short=1-Cys PRX; AltName: Full=24 kDa protein; AltName: Full=Acidic calcium-independent phospholipase A2; Short=aiPLA2; AltName: Full=Antioxidant protein 2; AltName: Full=Liver 2D page spot 40; AltName: Full=Non-selenium glutathione peroxidase; Short=NSGPx; AltName: Full=Red blood cells page spot 12	GO:0016209|GO:0055114|GO:0051920|GO:0016491|GO:0045454	00480+1.11.1.15	1.11.1.15	1.11.1.15 green	17809.9	28917.9	563.91	760.338	conditionC_vs_conditionI	0.400419	9.95504	0.540729	0.921148
TRINITY_DN10062_c0_g1_i1	2034	KOG								RefseqNR						swissport										30.75	32.63	0.492	0.43	conditionC_vs_conditionI	-0.207853	0.557138	0.856588	1
TRINITY_DN10062_c0_g1_i2	757	KOG								RefseqNR						swissport										6.36	4.38	0.324	0.182	conditionC_vs_conditionI	-0.861628	-1.72096	0.63315	0.979542
TRINITY_DN10062_c0_g1_i3	1974	KOG								RefseqNR						swissport										17.28	35.83	0.282	0.497	conditionC_vs_conditionI	0.779637	0.275252	0.342553	0.796505
TRINITY_DN10062_c0_g1_i4	1952	KOG								RefseqNR						swissport										25.4	20.49	0.429	0.287	conditionC_vs_conditionI	-0.617328	0.0942176	0.467814	0.905274
TRINITY_DN10062_c0_g1_i5	704	KOG								RefseqNR						swissport										5.49	0	0.303	0	conditionC_vs_conditionI	-5.51107	-2.34993	0.0942029	0.405939
TRINITY_DN10062_c0_g1_i6	1899	KOG								RefseqNR						swissport										29.73	28.67	0.513	0.411	conditionC_vs_conditionI	-0.346305	0.450874	0.697454	0.998088
TRINITY_DN10063_c0_g1_i1	1162	KOG	0.54	141/262	3e-102	264	SPBC725.09c	KOG3771	U	RefseqNR	0.92	244/264	0	264	gi|597975629|ref|XP_007362030.1|BAR-domain-containing protein [Dichomitus squalens LYAD-421 SS1]	swissport	0.54	141/262	1e-101	264	sp|Q9UUM7.1|HOB3_SCHPORecName: Full=Protein hob3; AltName: Full=Homolog of Bin3	GO:0005515|GO:0005737				1716.87	1918.02	51.789	48.039	conditionC_vs_conditionI	-0.139137	6.29972	0.832766	1
TRINITY_DN10063_c0_g1_i2	1307	KOG	0.47	129/272	2e-84	264	SPBC725.09c	KOG3771	U	RefseqNR	0.83	228/274	1e-162	264	gi|597975629|ref|XP_007362030.1|BAR-domain-containing protein [Dichomitus squalens LYAD-421 SS1]	swissport	0.47	129/272	7e-84	264	sp|Q9UUM7.1|HOB3_SCHPORecName: Full=Protein hob3; AltName: Full=Homolog of Bin3	GO:0005515|GO:0005737				23.46	74.16	0.617	1.616	conditionC_vs_conditionI	1.3827	1.0776	0.0724939	0.355404
TRINITY_DN10063_c0_g2_i1	215	KOG								RefseqNR						swissport										2.14	3.21	1.161	1.482	conditionC_vs_conditionI	0.272263	-2.36826	1	1
TRINITY_DN10063_c0_g3_i1	262	KOG	0.63	27/43	1e-12	264	SPBC725.09c	KOG3771	U	RefseqNR	0.96	45/47	3e-23	264	gi|597975629|ref|XP_007362030.1|BAR-domain-containing protein [Dichomitus squalens LYAD-421 SS1]	swissport	0.63	27/43	5e-12	264	sp|Q9UUM7.1|HOB3_SCHPORecName: Full=Protein hob3; AltName: Full=Homolog of Bin3					3.53	2.61	1.098	0.679	conditionC_vs_conditionI	-0.688934	-2.07224	1	1
TRINITY_DN10064_c0_g1_i1	1245	KOG								RefseqNR	0.28	94/331	4e-21	425	gi|598006131|ref|XP_007369957.1|hypothetical protein DICSQDRAFT_183282 [Dichomitus squalens LYAD-421 SS1]	swissport										18.84	54.59	0.523	1.262	conditionC_vs_conditionI	1.2297	0.712506	0.111969	0.455356
TRINITY_DN10064_c0_g1_i2	1265	KOG								RefseqNR	0.28	94/331	5e-21	425	gi|598006131|ref|XP_007369957.1|hypothetical protein DICSQDRAFT_183282 [Dichomitus squalens LYAD-421 SS1]	swissport										17.16	45.41	0.471	1.032	conditionC_vs_conditionI	1.10046	0.477059	0.170178	0.569483
TRINITY_DN10064_c0_g2_i1	302	KOG								RefseqNR	0.39	27/69	6e-08	425	gi|598006131|ref|XP_007369957.1|hypothetical protein DICSQDRAFT_183282 [Dichomitus squalens LYAD-421 SS1]	swissport										1	11	0.22	2.055	conditionC_vs_conditionI	3.02526	-1.56	0.0399705	0.243399
TRINITY_DN10064_c0_g3_i1	349	KOG								RefseqNR						swissport										3	10	0.502	1.386	conditionC_vs_conditionI	1.40494	-1.46405	0.251568	0.715082
TRINITY_DN10065_c0_g1_i1	595	KOG	0.56	33/59	2e-11	293	SPBC25H2.06c	KOG3094	S	RefseqNR	0.95	76/80	1e-40	344	gi|598007573|ref|XP_007370281.1|YIF1-domain-containing protein [Dichomitus squalens LYAD-421 SS1]	swissport	0.56	33/59	7e-11	293	sp|P87148.1|YIF1_SCHPORecName: Full=Protein transport protein yif1; AltName: Full=Heavy metal resistance factor 1; AltName: Full=YIP1-interacting factor 1					0	4.69	0	0.277	conditionC_vs_conditionI	5.21947	-2.3804	0.0942029	0.405939
TRINITY_DN10065_c0_g2_i1	1403	KOG	0.52	130/251	3e-78	293	SPBC25H2.06c	KOG3094	S	RefseqNR	0.91	314/344	0	344	gi|598007573|ref|XP_007370281.1|YIF1-domain-containing protein [Dichomitus squalens LYAD-421 SS1]	swissport	0.52	130/251	1e-77	293	sp|P87148.1|YIF1_SCHPORecName: Full=Protein transport protein yif1; AltName: Full=Heavy metal resistance factor 1; AltName: Full=YIP1-interacting factor 1					474	659.31	11.506	13.279	conditionC_vs_conditionI	0.176493	4.60558	0.793236	1
TRINITY_DN10066_c0_g1_i1	1380	KOG								RefseqNR	0.24	60/247	5e-22	667	gi|636608415|ref|XP_008035342.1|hypothetical protein TRAVEDRAFT_69708 [Trametes versicolor FP-101664 SS1]	swissport										2.64	12.33	0.063	0.249	conditionC_vs_conditionI	1.6647	-1.30761	0.143889	0.533277
TRINITY_DN10066_c0_g1_i11	2451	KOG								RefseqNR	0.37	51/137	2e-28	518	gi|597990881|ref|XP_007365940.1|hypothetical protein DICSQDRAFT_136693 [Dichomitus squalens LYAD-421 SS1]	swissport										5.71	9.9	0.073	0.105	conditionC_vs_conditionI	0.43116	-1.22063	0.854437	1
TRINITY_DN10066_c0_g1_i12	1689	KOG								RefseqNR	0.31	32/102	2e-20	518	gi|597990881|ref|XP_007365940.1|hypothetical protein DICSQDRAFT_136693 [Dichomitus squalens LYAD-421 SS1]	swissport						GO:0039694|GO:0003968				22.5	24.01	0.439	0.392	conditionC_vs_conditionI	-0.172395	0.111715	0.93615	1
TRINITY_DN10066_c0_g1_i13	2247	KOG								RefseqNR	0.31	32/102	3e-20	518	gi|597990881|ref|XP_007365940.1|hypothetical protein DICSQDRAFT_136693 [Dichomitus squalens LYAD-421 SS1]	swissport										1.63	4.71	0.021	0.057	conditionC_vs_conditionI	0.983642	-2.08394	0.521739	0.907247
TRINITY_DN10066_c0_g1_i14	1718	KOG								RefseqNR	0.37	51/137	9e-36	518	gi|597990881|ref|XP_007365940.1|hypothetical protein DICSQDRAFT_136693 [Dichomitus squalens LYAD-421 SS1]	swissport										19.3	2.15	0.377	0.038	conditionC_vs_conditionI	-3.45908	-0.848616	0.00455058	0.049687
TRINITY_DN10066_c0_g1_i17	2258	KOG								RefseqNR	0.31	32/102	3e-20	518	gi|597990881|ref|XP_007365940.1|hypothetical protein DICSQDRAFT_136693 [Dichomitus squalens LYAD-421 SS1]	swissport										6.1	6.15	0.084	0.076	conditionC_vs_conditionI	-0.292782	-1.53341	0.822492	1
TRINITY_DN10066_c0_g1_i18	2382	KOG								RefseqNR	0.37	51/137	2e-28	518	gi|597990881|ref|XP_007365940.1|hypothetical protein DICSQDRAFT_136693 [Dichomitus squalens LYAD-421 SS1]	swissport										1.24	8.07	0.021	0.086	conditionC_vs_conditionI	2.57251	-1.85332	0.12496	0.486498
TRINITY_DN10066_c0_g1_i19	2365	KOG								RefseqNR	0.37	51/137	1e-35	518	gi|597990881|ref|XP_007365940.1|hypothetical protein DICSQDRAFT_136693 [Dichomitus squalens LYAD-421 SS1]	swissport										30.41	12.22	0.418	0.134	conditionC_vs_conditionI	-1.60968	0.0257014	0.0678523	0.338093
TRINITY_DN10066_c0_g1_i2	2296	KOG								RefseqNR	0.37	51/137	1e-35	518	gi|597990881|ref|XP_007365940.1|hypothetical protein DICSQDRAFT_136693 [Dichomitus squalens LYAD-421 SS1]	swissport										3.7	8.9	0.052	0.105	conditionC_vs_conditionI	0.853129	-1.45882	0.670342	0.982546
TRINITY_DN10066_c0_g1_i20	2393	KOG								RefseqNR	0.37	51/137	2e-28	518	gi|597990881|ref|XP_007365940.1|hypothetical protein DICSQDRAFT_136693 [Dichomitus squalens LYAD-421 SS1]	swissport										2.24	5.28	0.031	0.057	conditionC_vs_conditionI	0.983642	-2.08394	0.521739	0.907247
TRINITY_DN10066_c0_g1_i6	1804	KOG								RefseqNR	0.37	51/137	1e-28	518	gi|597990881|ref|XP_007365940.1|hypothetical protein DICSQDRAFT_136693 [Dichomitus squalens LYAD-421 SS1]	swissport										3.93	14.94	0.073	0.229	conditionC_vs_conditionI	1.58136	-1.03455	0.183672	0.598461
TRINITY_DN10066_c0_g1_i7	2307	KOG								RefseqNR	0.37	51/137	1e-35	518	gi|597990881|ref|XP_007365940.1|hypothetical protein DICSQDRAFT_136693 [Dichomitus squalens LYAD-421 SS1]	swissport										10.11	9.19	0.146	0.105	conditionC_vs_conditionI	-0.445007	-1.00612	0.745855	1
TRINITY_DN10066_c0_g1_i8	2316	KOG								RefseqNR	0.31	32/102	3e-20	518	gi|597990881|ref|XP_007365940.1|hypothetical protein DICSQDRAFT_136693 [Dichomitus squalens LYAD-421 SS1]	swissport										21.07	4.91	0.293	0.057	conditionC_vs_conditionI	-2.33768	-0.589822	0.0155141	0.125891
TRINITY_DN10066_c0_g1_i9	2238	KOG								RefseqNR	0.37	51/137	1e-35	518	gi|597990881|ref|XP_007365940.1|hypothetical protein DICSQDRAFT_136693 [Dichomitus squalens LYAD-421 SS1]	swissport										0.42	9.24	0.01	0.115	conditionC_vs_conditionI	6.05016	-1.85892	0.0219002	0.16087
TRINITY_DN10067_c0_g1_i1	505	KOG	0.34	53/154	1e-18	520	Hs13435391	KOG0157	QI	RefseqNR	0.76	119/156	6e-82	543	gi|597993639|ref|XP_007366669.1|cytochrome P450 [Dichomitus squalens LYAD-421 SS1]	swissport	0.34	53/154	4e-18	520	sp|P78329.1|CP4F2_HUMANRecName: Full=Phylloquinone omega-hydroxylase CYP4F2; AltName: Full=20-hydroxyeicosatetraenoic acid synthase; Short=20-HETE synthase; AltName: Full=Arachidonic acid omega-hydroxylase; AltName: Full=CYPIVF2; AltName: Full=Cytochrome P450 4F2; AltName: Full=Cytochrome P450-LTB-omega; AltName: Full=Leukotriene-B(4) 20-monooxygenase 1; AltName: Full=Leukotriene-B(4) omega-hydro…	GO:0020037|GO:0016705|GO:0005506|GO:0055114				0	26.02	0	1.931	conditionC_vs_conditionI	7.56637	-0.679511	9.63608e-05	0.00216906
TRINITY_DN10067_c0_g1_i3	440	KOG	0.35	45/128	4e-15	515	CE09178	KOG0158	Q	RefseqNR	0.77	101/132	2e-67	543	gi|597993639|ref|XP_007366669.1|cytochrome P450 [Dichomitus squalens LYAD-421 SS1]	swissport	0.33	45/136	8e-15	523	sp|P16496.3|CP52C_CANMARecName: Full=Cytochrome P450 52A3-A; Short=CYP52A3-A; AltName: Full=Alkane-inducible P450-ALK1-A; AltName: Full=CYPLIIA3; AltName: Full=Cytochrome P-450ALK; AltName: Full=Cytochrome P450-CM1 [Candida maltosa]	GO:0020037|GO:0016705|GO:0005506|GO:0055114				2.73	0	0.303	0	conditionC_vs_conditionI	-4.79504	-2.71883	0.285714	0.7216
TRINITY_DN10067_c0_g1_i4	2175	KOG	0.26	122/477	2e-29	520	Hs4503241	KOG0157	QI	RefseqNR	0.73	325/445	0	543	gi|597993639|ref|XP_007366669.1|cytochrome P450 [Dichomitus squalens LYAD-421 SS1]	swissport	0.26	122/477	4e-29	520	sp|Q08477.2|CP4F3_HUMANRecName: Full=Docosahexaenoic acid omega-hydroxylase CYP4F3; AltName: Full=20-hydroxyeicosatetraenoic acid synthase; Short=20-HETE synthase; AltName: Full=CYPIVF3; AltName: Full=Cytochrome P450 4F3; AltName: Full=Cytochrome P450-LTB-omega; AltName: Full=Leukotriene-B(4) 20-monooxygenase 2; AltName: Full=Leukotriene-B(4) omega-hydroxylase 2	GO:0020037|GO:0016705|GO:0005506|GO:0055114				37.46	52.23	0.554	0.65	conditionC_vs_conditionI	0.191584	0.995881	0.820717	1
TRINITY_DN10067_c0_g1_i6	2324	KOG	0.26	122/477	2e-29	520	Hs4503241	KOG0157	QI	RefseqNR	0.73	325/445	0	543	gi|597993639|ref|XP_007366669.1|cytochrome P450 [Dichomitus squalens LYAD-421 SS1]	swissport	0.26	122/477	5e-29	520	sp|Q08477.2|CP4F3_HUMANRecName: Full=Docosahexaenoic acid omega-hydroxylase CYP4F3; AltName: Full=20-hydroxyeicosatetraenoic acid synthase; Short=20-HETE synthase; AltName: Full=CYPIVF3; AltName: Full=Cytochrome P450 4F3; AltName: Full=Cytochrome P450-LTB-omega; AltName: Full=Leukotriene-B(4) 20-monooxygenase 2; AltName: Full=Leukotriene-B(4) omega-hydroxylase 2	GO:0020037|GO:0016705|GO:0005506|GO:0055114				55.55	44.02	0.774	0.507	conditionC_vs_conditionI	-0.645153	1.1869	0.401512	0.857103
TRINITY_DN10067_c0_g1_i7	2186	KOG	0.25	107/423	1e-23	520	Hs4503241	KOG0157	QI	RefseqNR	0.7	276/395	0	543	gi|597993639|ref|XP_007366669.1|cytochrome P450 [Dichomitus squalens LYAD-421 SS1]	swissport	0.25	107/423	2e-23	520	sp|Q08477.2|CP4F3_HUMANRecName: Full=Docosahexaenoic acid omega-hydroxylase CYP4F3; AltName: Full=20-hydroxyeicosatetraenoic acid synthase; Short=20-HETE synthase; AltName: Full=CYPIVF3; AltName: Full=Cytochrome P450 4F3; AltName: Full=Cytochrome P450-LTB-omega; AltName: Full=Leukotriene-B(4) 20-monooxygenase 2; AltName: Full=Leukotriene-B(4) omega-hydroxylase 2	GO:0020037|GO:0016705|GO:0005506|GO:0055114				3.59	12.08	0.052	0.153	conditionC_vs_conditionI	1.26271	-1.23057	0.352672	0.806609
TRINITY_DN10067_c0_g1_i8	2335	KOG	0.25	107/423	1e-23	520	Hs4503241	KOG0157	QI	RefseqNR	0.7	276/395	0	543	gi|597993639|ref|XP_007366669.1|cytochrome P450 [Dichomitus squalens LYAD-421 SS1]	swissport	0.25	107/423	3e-23	520	sp|Q08477.2|CP4F3_HUMANRecName: Full=Docosahexaenoic acid omega-hydroxylase CYP4F3; AltName: Full=20-hydroxyeicosatetraenoic acid synthase; Short=20-HETE synthase; AltName: Full=CYPIVF3; AltName: Full=Cytochrome P450 4F3; AltName: Full=Cytochrome P450-LTB-omega; AltName: Full=Leukotriene-B(4) 20-monooxygenase 2; AltName: Full=Leukotriene-B(4) omega-hydroxylase 2	GO:0020037|GO:0016705|GO:0005506|GO:0055114				15.67	13.64	0.22	0.153	conditionC_vs_conditionI	-0.487436	-0.438943	0.656347	0.981041
TRINITY_DN10068_c0_g1_i1	1036	KOG								RefseqNR	0.75	178/237	2e-118	555	gi|597968561|ref|XP_007360205.1|hypothetical protein DICSQDRAFT_130953 [Dichomitus squalens LYAD-421 SS1]	swissport										0	12.99	0	0.373	conditionC_vs_conditionI	6.57396	-1.47967	0.00416566	0.0459892
TRINITY_DN10068_c0_g1_i2	986	KOG								RefseqNR	0.76	185/245	1e-124	555	gi|597968561|ref|XP_007360205.1|hypothetical protein DICSQDRAFT_130953 [Dichomitus squalens LYAD-421 SS1]	swissport										24.59	47.72	0.9	1.453	conditionC_vs_conditionI	0.639931	0.71021	0.438288	0.882666
TRINITY_DN10068_c0_g1_i3	1867	KOG	0.24	50/206	3e-11	531	At5g51150	KOG1398	S	RefseqNR	0.77	226/294	0	555	gi|597968561|ref|XP_007360205.1|hypothetical protein DICSQDRAFT_130953 [Dichomitus squalens LYAD-421 SS1]	swissport										21.81	42.46	0.387	0.621	conditionC_vs_conditionI	0.631423	0.532128	0.416821	0.875546
TRINITY_DN10068_c0_g1_i4	1908	KOG								RefseqNR	0.77	422/551	0	555	gi|597968561|ref|XP_007360205.1|hypothetical protein DICSQDRAFT_130953 [Dichomitus squalens LYAD-421 SS1]	swissport										689.6	922.84	11.872	13.183	conditionC_vs_conditionI	0.120856	5.11634	0.855997	1
TRINITY_DN10069_c0_g2_i1	257	KOG								RefseqNR	0.63	29/46	1e-08	155	gi|598003953|ref|XP_007369361.1|HSP20-like chaperone [Dichomitus squalens LYAD-421 SS1]	swissport										1310.91	2682.81	428.147	736.056	conditionC_vs_conditionI	0.734271	6.39214	0.265337	0.7216
TRINITY_DN10069_c0_g5_i1	257	KOG								RefseqNR	0.63	29/46	2e-08	155	gi|598003953|ref|XP_007369361.1|HSP20-like chaperone [Dichomitus squalens LYAD-421 SS1]	swissport										0	2.68	0	0.736	conditionC_vs_conditionI	4.5081	-2.73788	0.285714	0.7216
TRINITY_DN10069_c0_g8_i1	225	KOG								RefseqNR						swissport										6	5	2.835	1.998	conditionC_vs_conditionI	-0.549348	-1.62402	0.63315	0.979542
TRINITY_DN10070_c0_g1_i1	1168	KOG	0.31	35/114	2e-07	555	At1g73600	KOG1269	IR	RefseqNR	0.81	209/258	4e-150	258	gi|597993747|ref|XP_007366696.1|S-adenosyl-L-methionine-dependent methyltransferase, partial [Dichomitus squalens LYAD-421 SS1]	swissport	0.31	48/155	2e-07	237	sp|Q73AY2.1|MENG_BACC1RecName: Full=Demethylmenaquinone methyltransferase					537	398	16.098	9.904	conditionC_vs_conditionI	-0.730814	4.37404	0.274251	0.7216
TRINITY_DN10071_c0_g1_i1	1695	KOG	0.24	70/286	7e-10	554	YDR479c			RefseqNR	0.82	376/459	0	459	gi|597983593|ref|XP_007364067.1|hypothetical protein DICSQDRAFT_83260 [Dichomitus squalens LYAD-421 SS1]	swissport	0.24	70/286	3e-09	554	sp|Q03370.1|PEX29_YEASTRecName: Full=Peroxisomal membrane protein PEX29; AltName: Full=Peroxin-29					67.41	68.62	1.318	1.119	conditionC_vs_conditionI	-0.255955	1.60259	0.738386	1
TRINITY_DN10071_c0_g1_i2	1651	KOG	0.24	70/286	6e-10	554	YDR479c			RefseqNR	0.82	376/459	0	459	gi|597983593|ref|XP_007364067.1|hypothetical protein DICSQDRAFT_83260 [Dichomitus squalens LYAD-421 SS1]	swissport	0.24	70/286	2e-09	554	sp|Q03370.1|PEX29_YEASTRecName: Full=Peroxisomal membrane protein PEX29; AltName: Full=Peroxin-29					88.94	91.73	1.799	1.539	conditionC_vs_conditionI	-0.250686	2.00511	0.729319	1
TRINITY_DN10071_c0_g1_i3	1760	KOG	0.24	70/286	6e-10	554	YDR479c			RefseqNR	0.82	376/459	0	459	gi|597983593|ref|XP_007364067.1|hypothetical protein DICSQDRAFT_83260 [Dichomitus squalens LYAD-421 SS1]	swissport	0.24	70/286	2e-09	554	sp|Q03370.1|PEX29_YEASTRecName: Full=Peroxisomal membrane protein PEX29; AltName: Full=Peroxin-29					582.65	749.65	10.962	11.711	conditionC_vs_conditionI	0.0645234	4.84485	0.926075	1
TRINITY_DN10072_c0_g1_i1	1405	KOG	0.45	155/348	1e-87	295	7299707	KOG3086	R	RefseqNR	0.8	275/344	0	326	gi|597968441|ref|XP_007360175.1|hypothetical protein DICSQDRAFT_95267 [Dichomitus squalens LYAD-421 SS1]	swissport	0.43	148/346	9e-78	297	sp|Q91VH6.1|MEMO1_MOUSERecName: Full=Protein MEMO1; AltName: Full=Mediator of ErbB2-driven cell motility 1; Short=Memo-1					32.1	94.44	0.774	1.902	conditionC_vs_conditionI	1.2528	1.44205	0.0924064	0.405939
TRINITY_DN10072_c0_g1_i2	1456	KOG	0.43	156/363	9e-87	295	7299707	KOG3086	R	RefseqNR	0.76	275/361	0	326	gi|597968441|ref|XP_007360175.1|hypothetical protein DICSQDRAFT_95267 [Dichomitus squalens LYAD-421 SS1]	swissport	0.41	148/361	3e-76	297	sp|Q91VH6.1|MEMO1_MOUSERecName: Full=Protein MEMO1; AltName: Full=Mediator of ErbB2-driven cell motility 1; Short=Memo-1					100.03	39.34	2.333	0.755	conditionC_vs_conditionI	-1.65384	1.68424	0.0231373	0.167636
TRINITY_DN10072_c0_g1_i3	1351	KOG	0.46	153/330	3e-92	295	7299707	KOG3086	R	RefseqNR	0.85	276/326	0	326	gi|597968441|ref|XP_007360175.1|hypothetical protein DICSQDRAFT_95267 [Dichomitus squalens LYAD-421 SS1]	swissport	0.45	148/328	2e-82	297	sp|Q91VH6.1|MEMO1_MOUSERecName: Full=Protein MEMO1; AltName: Full=Mediator of ErbB2-driven cell motility 1; Short=Memo-1					787.87	799.22	19.958	16.816	conditionC_vs_conditionI	-0.278816	5.11303	0.672835	0.983843
TRINITY_DN10073_c0_g1_i1	1097	KOG								RefseqNR	0.7	170/243	3e-74	217	gi|597969813|ref|XP_007360523.1|hypothetical protein DICSQDRAFT_151446 [Dichomitus squalens LYAD-421 SS1]	swissport										609.16	399.97	19.665	10.717	conditionC_vs_conditionI	-0.90507	4.49181	0.174205	0.579668
TRINITY_DN10073_c0_g1_i2	912	KOG								RefseqNR	0.64	121/190	5e-48	217	gi|597969813|ref|XP_007360523.1|hypothetical protein DICSQDRAFT_151446 [Dichomitus squalens LYAD-421 SS1]	swissport										48.83	77.3	1.967	2.591	conditionC_vs_conditionI	0.352502	1.47238	0.640146	0.981041
TRINITY_DN10073_c0_g1_i3	1049	KOG								RefseqNR	0.69	155/224	4e-73	217	gi|597969813|ref|XP_007360523.1|hypothetical protein DICSQDRAFT_151446 [Dichomitus squalens LYAD-421 SS1]	swissport										92.01	64.73	3.128	1.826	conditionC_vs_conditionI	-0.798753	1.82627	0.25521	0.721279
TRINITY_DN10074_c0_g1_i1	516	KOG								RefseqNR	0.79	84/106	1e-55	319	gi|598010223|ref|XP_007370973.1|hypothetical protein DICSQDRAFT_175037 [Dichomitus squalens LYAD-421 SS1]	swissport	0.46	41/89	4e-12	1356	sp|Q00808.1|HETE1_PODASRecName: Full=Vegetative incompatibility protein HET-E-1					32	231	2.761	16.615	conditionC_vs_conditionI	2.54871	2.43801	0.000563797	0.00943786
TRINITY_DN10074_c0_g2_i1	415	KOG								RefseqNR	0.73	69/95	2e-41	319	gi|598010223|ref|XP_007370973.1|hypothetical protein DICSQDRAFT_175037 [Dichomitus squalens LYAD-421 SS1]	swissport	0.41	29/70	4e-08	1356	sp|Q00808.1|HETE1_PODASRecName: Full=Vegetative incompatibility protein HET-E-1					20.45	9.36	2.49	0.956	conditionC_vs_conditionI	-1.43699	-0.463613	0.12613	0.489558
TRINITY_DN10074_c0_g2_i2	431	KOG								RefseqNR	0.73	69/95	3e-41	319	gi|598010223|ref|XP_007370973.1|hypothetical protein DICSQDRAFT_175037 [Dichomitus squalens LYAD-421 SS1]	swissport	0.41	29/70	4e-08	1356	sp|Q00808.1|HETE1_PODASRecName: Full=Vegetative incompatibility protein HET-E-1					7.55	4.64	0.868	0.44	conditionC_vs_conditionI	-0.957755	-1.43785	0.390133	0.846961
TRINITY_DN10074_c0_g3_i1	1408	KOG								RefseqNR	0.72	69/96	2e-36	319	gi|598010223|ref|XP_007370973.1|hypothetical protein DICSQDRAFT_175037 [Dichomitus squalens LYAD-421 SS1]	swissport	0.39	28/71	5e-06	1356	sp|Q00808.1|HETE1_PODASRecName: Full=Vegetative incompatibility protein HET-E-1					0	23.57	0	0.468	conditionC_vs_conditionI	7.45152	-0.776546	0.000164799	0.00339494
TRINITY_DN10074_c0_g3_i2	1001	KOG								RefseqNR						swissport										9.25	19.08	0.335	0.574	conditionC_vs_conditionI	0.771718	-0.551478	0.454082	0.89421
TRINITY_DN10074_c0_g3_i3	1519	KOG								RefseqNR	0.72	69/96	3e-36	319	gi|598010223|ref|XP_007370973.1|hypothetical protein DICSQDRAFT_175037 [Dichomitus squalens LYAD-421 SS1]	swissport	0.39	28/71	6e-06	1356	sp|Q00808.1|HETE1_PODASRecName: Full=Vegetative incompatibility protein HET-E-1					53.97	34.81	1.192	0.641	conditionC_vs_conditionI	-0.921782	1.0341	0.209263	0.643033
TRINITY_DN10074_c0_g3_i4	698	KOG								RefseqNR						swissport										5.25	7.81	0.293	0.363	conditionC_vs_conditionI	0.371882	-1.45359	1	1
TRINITY_DN10074_c0_g3_i5	1460	KOG								RefseqNR	0.72	69/96	2e-36	319	gi|598010223|ref|XP_007370973.1|hypothetical protein DICSQDRAFT_175037 [Dichomitus squalens LYAD-421 SS1]	swissport	0.39	28/71	5e-06	1356	sp|Q00808.1|HETE1_PODASRecName: Full=Vegetative incompatibility protein HET-E-1					83.53	76.73	1.935	1.482	conditionC_vs_conditionI	-0.423733	1.84685	0.552341	0.927862
TRINITY_DN10074_c0_g4_i1	322	KOG								RefseqNR	0.8	74/93	1e-46	319	gi|598010223|ref|XP_007370973.1|hypothetical protein DICSQDRAFT_175037 [Dichomitus squalens LYAD-421 SS1]	swissport										8	6	1.559	0.975	conditionC_vs_conditionI	-0.701189	-1.3579	0.542974	0.921148
TRINITY_DN10075_c0_g1_i1	952	KOG	0.39	46/119	7e-10	338	SPBC947.08c			RefseqNR	0.75	238/319	2e-90	689	gi|597990321|ref|XP_007365798.1|hypothetical protein DICSQDRAFT_180666 [Dichomitus squalens LYAD-421 SS1]	swissport	0.39	46/119	2e-09	338	sp|O43083.1|HPC2_SCHPORecName: Full=Histone promoter control protein 2					351	383	13.431	12.17	conditionC_vs_conditionI	-0.172927	3.9992	0.798339	1
TRINITY_DN10076_c0_g1_i1	479	KOG								RefseqNR						swissport										1.99	2.49	0.188	0.201	conditionC_vs_conditionI	-0.281342	-2.53543	1	1
TRINITY_DN10076_c0_g2_i1	424	KOG								RefseqNR						swissport										5.01	3.51	0.586	0.344	conditionC_vs_conditionI	-0.603876	-1.83084	0.7999	1
TRINITY_DN10076_c1_g1_i1	1042	KOG								RefseqNR	0.31	74/238	6e-18	252	gi|636621775|ref|XP_008042022.1|hypothetical protein TRAVEDRAFT_51231 [Trametes versicolor FP-101664 SS1]	swissport										21.41	25.12	0.732	0.717	conditionC_vs_conditionI	-0.047065	0.108387	1	1
TRINITY_DN10076_c1_g1_i2	1745	KOG								RefseqNR	0.31	75/242	1e-17	252	gi|636621775|ref|XP_008042022.1|hypothetical protein TRAVEDRAFT_51231 [Trametes versicolor FP-101664 SS1]	swissport										15.39	0	0.293	0	conditionC_vs_conditionI	-7.07479	-1.24666	0.00100641	0.0148522
TRINITY_DN10076_c1_g1_i3	648	KOG								RefseqNR						swissport										2.69	14.44	0.167	0.755	conditionC_vs_conditionI	1.88475	-1.16699	0.083497	0.390945
TRINITY_DN10076_c1_g1_i4	1689	KOG								RefseqNR	0.31	75/242	1e-17	252	gi|636621775|ref|XP_008042022.1|hypothetical protein TRAVEDRAFT_51231 [Trametes versicolor FP-101664 SS1]	swissport										15.59	0	0.303	0	conditionC_vs_conditionI	-7.16723	-1.1706	0.000726851	0.0115662
TRINITY_DN10076_c1_g1_i5	1906	KOG								RefseqNR	0.33	45/135	8e-15	826	gi|242219610|ref|XP_002475583.1|predicted protein [Postia placenta Mad-698-R]	swissport										92.16	143.68	1.59	2.055	conditionC_vs_conditionI	0.347128	2.35529	0.620795	0.975463
TRINITY_DN10076_c1_g1_i6	1850	KOG								RefseqNR	0.33	45/135	3e-14	826	gi|242219610|ref|XP_002475583.1|predicted protein [Postia placenta Mad-698-R]	swissport										109.82	95.89	1.956	1.415	conditionC_vs_conditionI	-0.494655	2.19862	0.474926	0.907247
TRINITY_DN10076_c1_g1_i7	1926	KOG								RefseqNR	0.43	23/54	1e-11	391	gi|807761019|ref|XP_012185304.1|predicted protein [Fibroporia radiculosa]	swissport										38.65	48.17	0.659	0.679	conditionC_vs_conditionI	0.000699103	0.971057	1	1
TRINITY_DN10076_c1_g1_i8	1982	KOG								RefseqNR	0.43	23/54	4e-12	391	gi|807761019|ref|XP_012185304.1|predicted protein [Fibroporia radiculosa]	swissport										35.29	90.71	0.586	1.243	conditionC_vs_conditionI	1.07722	1.44742	0.144453	0.534932
TRINITY_DN10077_c0_g1_i1	1101	KOG	0.4	57/143	1e-32	282	CE14456	KOG2946	S	RefseqNR	0.85	177/208	5e-129	280	gi|597978239|ref|XP_007362692.1|Yip1-domain-containing protein [Dichomitus squalens LYAD-421 SS1]	swissport	0.38	54/142	3e-30	233	sp|Q28CH8.1|YIPF6_XENTRRecName: Full=Protein YIPF6; AltName: Full=YIP1 family member 6 [Xenopus (Silurana) tropicalis]					57.76	47.22	1.851	1.262	conditionC_vs_conditionI	-0.60081	1.25339	0.418362	0.877586
TRINITY_DN10077_c0_g1_i2	1045	KOG	0.44	88/202	2e-49	225	SPAC644.13c	KOG2946	S	RefseqNR	0.89	249/281	5e-170	280	gi|597978239|ref|XP_007362692.1|Yip1-domain-containing protein [Dichomitus squalens LYAD-421 SS1]	swissport	0.44	88/202	6e-49	225	sp|Q9P6P8.1|YIP4_SCHPORecName: Full=Protein YIP4; AltName: Full=YPT-interacting protein 4	GO:0016020				822.34	1116.83	28.117	31.72	conditionC_vs_conditionI	0.143541	5.38014	0.82884	1
TRINITY_DN10077_c0_g1_i3	543	KOG	0.46	51/112	2e-25	225	SPAC644.13c	KOG2946	S	RefseqNR	0.91	109/120	1e-70	280	gi|597978239|ref|XP_007362692.1|Yip1-domain-containing protein [Dichomitus squalens LYAD-421 SS1]	swissport	0.46	51/112	7e-25	225	sp|Q9P6P8.1|YIP4_SCHPORecName: Full=Protein YIP4; AltName: Full=YPT-interacting protein 4	GO:0016020				8.33	12.78	0.669	0.851	conditionC_vs_conditionI	0.396728	-0.899369	0.763627	1
TRINITY_DN10077_c0_g1_i4	699	KOG	0.43	71/164	4e-39	225	SPAC644.13c	KOG2946	S	RefseqNR	0.93	154/166	4e-106	280	gi|597978239|ref|XP_007362692.1|Yip1-domain-containing protein [Dichomitus squalens LYAD-421 SS1]	swissport	0.46	76/167	7e-39	182	sp|Q54RZ2.2|YIPF6_DICDIRecName: Full=Protein YIPF6 homolog	GO:0016020				9.53	6.15	0.544	0.287	conditionC_vs_conditionI	-1.01912	-1.20069	0.352672	0.806609
TRINITY_DN10077_c0_g2_i1	349	KOG								RefseqNR	0.65	36/55	4e-11	280	gi|597978239|ref|XP_007362692.1|Yip1-domain-containing protein [Dichomitus squalens LYAD-421 SS1]	swissport										5.04	6.02	0.837	0.832	conditionC_vs_conditionI	-0.0350296	-1.62946	1	1
TRINITY_DN10078_c0_g1_i2	922	KOG								RefseqNR						swissport										0	8.57	0	0.287	conditionC_vs_conditionI	6.05016	-1.85892	0.0219002	0.16087
TRINITY_DN10078_c0_g1_i4	1091	KOG								RefseqNR						swissport										92.38	65.49	3.002	1.769	conditionC_vs_conditionI	-0.798753	1.82627	0.25521	0.721279
TRINITY_DN10078_c0_g1_i5	1492	KOG								RefseqNR						swissport										0	16.81	0	0.315	conditionC_vs_conditionI	6.95741	-1.18159	0.00100641	0.0148522
TRINITY_DN10078_c0_g1_i6	1414	KOG								RefseqNR						swissport										45.14	40.83	1.088	0.813	conditionC_vs_conditionI	-0.431905	0.969968	0.581378	0.949296
TRINITY_DN10078_c0_g1_i7	1024	KOG								RefseqNR						swissport										52.48	33.31	1.841	0.966	conditionC_vs_conditionI	-0.951995	0.971177	0.212069	0.648799
TRINITY_DN10079_c0_g1_i1	357	KOG								RefseqNR	0.42	36/86	1e-09	255	gi|597999213|ref|XP_007368094.1|hypothetical protein DICSQDRAFT_182098, partial [Dichomitus squalens LYAD-421 SS1]	swissport										8	4	1.276	0.535	conditionC_vs_conditionI	-1.27004	-1.52271	0.390133	0.846961
TRINITY_DN10079_c0_g3_i1	627	KOG								RefseqNR						swissport										1.96	13.92	0.126	0.755	conditionC_vs_conditionI	2.44396	-1.24048	0.0396963	0.243399
TRINITY_DN10079_c0_g3_i2	1480	KOG								RefseqNR	0.34	96/285	1e-22	255	gi|597999213|ref|XP_007368094.1|hypothetical protein DICSQDRAFT_182098, partial [Dichomitus squalens LYAD-421 SS1]	swissport										8.7	10.16	0.199	0.191	conditionC_vs_conditionI	-0.144956	-1.01087	1	1
TRINITY_DN10079_c0_g3_i3	1033	KOG								RefseqNR	0.34	96/285	3e-23	255	gi|597999213|ref|XP_007368094.1|hypothetical protein DICSQDRAFT_182098, partial [Dichomitus squalens LYAD-421 SS1]	swissport										18.35	9.93	0.638	0.287	conditionC_vs_conditionI	-1.13605	-0.514066	0.232646	0.685142
TRINITY_DN10079_c0_g4_i1	202	KOG								RefseqNR						swissport										0	4	0	2.285	conditionC_vs_conditionI	4.90719	-2.54783	0.161491	0.54925
TRINITY_DN1007_c0_g1_i1	223	KOG								RefseqNR						swissport										1	4	0.481	1.644	conditionC_vs_conditionI	1.59675	-2.37434	0.430642	0.878373
TRINITY_DN10080_c0_g1_i1	1722	KOG	0.47	81/173	5e-39	453	YLR231c	KOG3846	E	RefseqNR	0.79	155/196	1e-97	478	gi|597972595|ref|XP_007361243.1|kynureninase [Dichomitus squalens LYAD-421 SS1]	swissport	0.51	91/180	3e-43	447	sp|Q750P5.2|KYNU_ASHGORecName: Full=Kynureninase; AltName: Full=Biosynthesis of nicotinic acid protein 5; AltName: Full=L-kynurenine hydrolase	GO:0003824				695.13	1054.31	13.4	16.873	conditionC_vs_conditionI	0.301887	5.22384	0.648834	0.981041
TRINITY_DN10080_c0_g1_i2	1651	KOG	0.47	81/173	4e-39	453	YLR231c	KOG3846	E	RefseqNR	0.79	155/196	6e-98	478	gi|597972595|ref|XP_007361243.1|kynureninase [Dichomitus squalens LYAD-421 SS1]	swissport	0.51	91/180	2e-43	447	sp|Q750P5.2|KYNU_ASHGORecName: Full=Kynureninase; AltName: Full=Biosynthesis of nicotinic acid protein 5; AltName: Full=L-kynurenine hydrolase	GO:0003824				29.87	21.69	0.607	0.363	conditionC_vs_conditionI	-0.742684	0.291478	0.389778	0.846961
TRINITY_DN10081_c0_g1_i1	1543	KOG	0.39	153/394	5e-76	393	YML018c	KOG2765	S	RefseqNR	0.78	308/396	0	413	gi|597969531|ref|XP_007360452.1|hypothetical protein DICSQDRAFT_164829 [Dichomitus squalens LYAD-421 SS1]	swissport	0.39	153/394	2e-75	393	sp|Q03730.1|YMB8_YEASTRecName: Full=Uncharacterized vacuolar membrane protein YML018C	GO:0016020|GO:0016021				1599.36	1829.17	34.853	33.097	conditionC_vs_conditionI	-0.104966	6.21348	0.873733	1
TRINITY_DN10081_c0_g1_i2	1632	KOG	0.41	92/227	3e-60	393	YML018c	KOG2765	S	RefseqNR	0.78	187/239	4e-166	413	gi|597969531|ref|XP_007360452.1|hypothetical protein DICSQDRAFT_164829 [Dichomitus squalens LYAD-421 SS1]	swissport	0.41	92/227	1e-59	393	sp|Q03730.1|YMB8_YEASTRecName: Full=Uncharacterized vacuolar membrane protein YML018C					38.64	30.83	0.795	0.526	conditionC_vs_conditionI	-0.627802	0.692722	0.438288	0.882666
TRINITY_DN10082_c0_g1_i1	1793	KOG	0.28	128/462	4e-38	456	SPAC6B12.07c	KOG4159	O	RefseqNR	0.7	333/476	0	519	gi|597989515|ref|XP_007365587.1|hypothetical protein DICSQDRAFT_86033 [Dichomitus squalens LYAD-421 SS1]	swissport	0.28	131/476	1e-37	470	sp|O14212.2|YDT7_SCHPORecName: Full=Uncharacterized RING finger protein C6B12.07c	GO:0005515|GO:0008270				91.38	61.66	1.684	0.946	conditionC_vs_conditionI	-0.851028	1.79181	0.23524	0.690603
TRINITY_DN10082_c0_g1_i2	578	KOG								RefseqNR	0.72	81/113	1e-41	519	gi|597989515|ref|XP_007365587.1|hypothetical protein DICSQDRAFT_86033 [Dichomitus squalens LYAD-421 SS1]	swissport										3.25	54.52	0.241	3.327	conditionC_vs_conditionI	3.84823	0.349563	0.000168571	0.00346479
TRINITY_DN10082_c0_g1_i4	1740	KOG	0.29	142/492	4e-47	456	SPAC6B12.07c	KOG4159	O	RefseqNR	0.68	348/514	0	504	gi|636620921|ref|XP_008041595.1|hypothetical protein TRAVEDRAFT_172007 [Trametes versicolor FP-101664 SS1]	swissport	0.29	145/506	2e-46	470	sp|O14212.2|YDT7_SCHPORecName: Full=Uncharacterized RING finger protein C6B12.07c	GO:0005515|GO:0008270				577.38	837.82	11.004	13.25	conditionC_vs_conditionI	0.239477	4.92204	0.717455	1
TRINITY_DN10083_c0_g1_i1	353	KOG								RefseqNR						swissport										1.38	0	0.22	0	conditionC_vs_conditionI
TRINITY_DN10083_c0_g2_i1	1223	KOG								RefseqNR						swissport										20.18	19.19	0.575	0.449	conditionC_vs_conditionI	-0.37049	-0.101385	0.71239	1
TRINITY_DN10083_c0_g2_i2	711	KOG								RefseqNR						swissport										0	10.24	0	0.468	conditionC_vs_conditionI	6.19998	-1.75405	0.0140787	0.116678
TRINITY_DN10083_c0_g2_i3	834	KOG								RefseqNR						swissport										5.44	8.57	0.241	0.325	conditionC_vs_conditionI	0.539088	-1.37336	0.840166	1
TRINITY_DN10083_c0_g2_i4	868	KOG								RefseqNR						swissport										20	16	0.858	0.574	conditionC_vs_conditionI	-0.61647	-0.200348	0.488687	0.907247
TRINITY_DN10084_c0_g1_i1	2187	KOG	0.34	137/406	9e-62	449	YMR210w	KOG1838	R	RefseqNR	0.73	345/470	0	467	gi|597989451|ref|XP_007365570.1|AB-hydrolase YheT [Dichomitus squalens LYAD-421 SS1]	swissport	0.34	137/406	3e-61	449	sp|Q03649.1|YM60_YEASTRecName: Full=Putative esterase YMR210W					27.1	74.98	0.397	0.927	conditionC_vs_conditionI	1.17174	1.15246	0.116812	0.46889
TRINITY_DN10084_c0_g1_i2	2053	KOG	0.34	137/406	2e-62	449	YMR210w	KOG1838	R	RefseqNR	0.73	345/470	0	467	gi|597989451|ref|XP_007365570.1|AB-hydrolase YheT [Dichomitus squalens LYAD-421 SS1]	swissport	0.34	137/406	8e-62	449	sp|Q03649.1|YM60_YEASTRecName: Full=Putative esterase YMR210W					131.95	138.43	2.092	1.826	conditionC_vs_conditionI	-0.234513	2.57176	0.73995	1
TRINITY_DN10084_c0_g1_i3	2244	KOG	0.34	137/406	1e-61	449	YMR210w	KOG1838	R	RefseqNR	0.74	346/470	0	467	gi|597989451|ref|XP_007365570.1|AB-hydrolase YheT [Dichomitus squalens LYAD-421 SS1]	swissport	0.34	137/406	4e-61	449	sp|Q03649.1|YM60_YEASTRecName: Full=Putative esterase YMR210W					29.14	39.58	0.418	0.478	conditionC_vs_conditionI	0.164487	0.647962	0.863995	1
TRINITY_DN10084_c0_g1_i4	2110	KOG	0.34	137/406	2e-62	449	YMR210w	KOG1838	R	RefseqNR	0.74	346/470	0	467	gi|597989451|ref|XP_007365570.1|AB-hydrolase YheT [Dichomitus squalens LYAD-421 SS1]	swissport	0.34	137/406	8e-62	449	sp|Q03649.1|YM60_YEASTRecName: Full=Putative esterase YMR210W					104.8	145.02	1.621	1.855	conditionC_vs_conditionI	0.166636	2.4447	0.809595	1
TRINITY_DN10085_c0_g1_i15	1467	KOG								RefseqNR						swissport										0	90.04	0	1.721	conditionC_vs_conditionI	9.35236	0.926422	9.61643e-09	9.93411e-07
TRINITY_DN10085_c0_g1_i19	1522	KOG								RefseqNR						swissport										5.55	8.92	0.126	0.163	conditionC_vs_conditionI	0.281336	-1.29246	1	1
TRINITY_DN10085_c0_g1_i22	1458	KOG								RefseqNR						swissport										7.5	89.16	0.178	1.721	conditionC_vs_conditionI	3.15903	1.04513	0.000178982	0.00366813
TRINITY_DN10085_c0_g1_i26	1138	KOG								RefseqNR						swissport										75.3	50.08	2.333	1.281	conditionC_vs_conditionI	-0.882003	1.50797	0.226375	0.674755
TRINITY_DN10085_c0_g1_i36	1456	KOG								RefseqNR						swissport										22.9	21.35	0.533	0.411	conditionC_vs_conditionI	-0.427675	0.0593778	0.676811	0.986596
TRINITY_DN10085_c0_g1_i39	1467	KOG								RefseqNR						swissport										4.93	12.02	0.115	0.229	conditionC_vs_conditionI	0.948672	-1.15723	0.479207	0.907247
TRINITY_DN10085_c0_g1_i43	1423	KOG								RefseqNR						swissport										27.84	21.92	0.669	0.43	conditionC_vs_conditionI	-0.643532	0.235945	0.459963	0.899986
TRINITY_DN10085_c0_g1_i45	1388	KOG								RefseqNR						swissport										160.07	100.08	3.933	2.046	conditionC_vs_conditionI	-0.975953	2.55014	0.159351	0.54925
TRINITY_DN10085_c0_g1_i47	1511	KOG								RefseqNR						swissport										41.7	11.25	0.931	0.21	conditionC_vs_conditionI	-2.21762	0.352312	0.00981159	0.0895012
TRINITY_DN10085_c0_g1_i49	1447	KOG								RefseqNR						swissport										34.78	90.16	0.816	1.749	conditionC_vs_conditionI	1.06131	1.43687	0.15147	0.54744
TRINITY_DN10085_c0_g1_i50	1537	KOG								RefseqNR						swissport										80.46	0	1.757	0	conditionC_vs_conditionI	-9.4811	0.960912	5.25811e-09	5.95373e-07
TRINITY_DN10085_c0_g1_i7	1543	KOG								RefseqNR						swissport										41.72	81.03	0.91	1.463	conditionC_vs_conditionI	0.647282	1.42823	0.389814	0.846961
TRINITY_DN10085_c0_g1_i8	1498	KOG								RefseqNR						swissport										10.28	0	0.23	0	conditionC_vs_conditionI	-6.49517	-1.6987	0.00614931	0.0623509
TRINITY_DN10086_c0_g1_i1	1524	KOG								RefseqNR	0.85	249/294	4e-180	491	gi|597970911|ref|XP_007360803.1|cytochrome P450 [Dichomitus squalens LYAD-421 SS1]	swissport						GO:0020037|GO:0016705|GO:0005506|GO:0055114				25.3	39.05	0.554	0.717	conditionC_vs_conditionI	0.341325	0.540477	0.713639	1
TRINITY_DN10086_c0_g1_i2	1474	KOG								RefseqNR	0.81	258/320	0	491	gi|597970911|ref|XP_007360803.1|cytochrome P450 [Dichomitus squalens LYAD-421 SS1]	swissport						GO:0020037|GO:0016705|GO:0005506|GO:0055114				39.99	30.03	0.92	0.574	conditionC_vs_conditionI	-0.711318	0.695341	0.374546	0.827985
TRINITY_DN10086_c0_g1_i3	429	KOG								RefseqNR						swissport										2.71	2.92	0.314	0.277	conditionC_vs_conditionI	-0.286947	-2.21294	1	1
TRINITY_DN10087_c0_g1_i1	2387	KOG	0.28	64/232	4e-09	681	CE18864			RefseqNR	0.77	222/288	3e-161	368	gi|597975595|ref|XP_007362021.1|Di-copper centre-containing protein [Dichomitus squalens LYAD-421 SS1]	swissport	0.29	62/216	2e-08	273	sp|P55023.2|TYRO_STRLNRecName: Full=Tyrosinase; AltName: Full=Monophenol monooxygenase	GO:0008152|GO:0016491				6.14	38.27	0.084	0.43	conditionC_vs_conditionI	2.34263	0.00146003	0.012692	0.110472
TRINITY_DN10087_c0_g1_i10	1576	KOG								RefseqNR	0.7	93/132	1e-67	368	gi|597975595|ref|XP_007362021.1|Di-copper centre-containing protein [Dichomitus squalens LYAD-421 SS1]	swissport						GO:0008152|GO:0016491				7.29	8.47	0.157	0.153	conditionC_vs_conditionI	-0.104478	-1.2874	1	1
TRINITY_DN10087_c0_g1_i11	611	KOG								RefseqNR						swissport										14.99	10.7	1.015	0.602	conditionC_vs_conditionI	-0.739086	-0.615531	0.454082	0.89421
TRINITY_DN10087_c0_g1_i2	2465	KOG	0.28	64/232	3e-09	681	CE18864			RefseqNR	0.75	222/296	2e-160	368	gi|597975595|ref|XP_007362021.1|Di-copper centre-containing protein [Dichomitus squalens LYAD-421 SS1]	swissport	0.29	62/216	9e-09	273	sp|P55023.2|TYRO_STRLNRecName: Full=Tyrosinase; AltName: Full=Monophenol monooxygenase	GO:0008152|GO:0016491				50.79	51.22	0.659	0.554	conditionC_vs_conditionI	-0.298131	1.20201	0.694234	0.997912
TRINITY_DN10087_c0_g1_i3	2416	KOG	0.28	64/232	3e-09	681	CE18864			RefseqNR	0.75	222/296	2e-160	368	gi|597975595|ref|XP_007362021.1|Di-copper centre-containing protein [Dichomitus squalens LYAD-421 SS1]	swissport	0.29	62/216	8e-09	273	sp|P55023.2|TYRO_STRLNRecName: Full=Tyrosinase; AltName: Full=Monophenol monooxygenase	GO:0008152|GO:0016491				19.41	0	0.262	0	conditionC_vs_conditionI	-7.41357	-0.96319	0.00021796	0.00427951
TRINITY_DN10087_c0_g1_i5	2481	KOG	0.28	64/232	3e-09	681	CE18864			RefseqNR	0.75	222/296	2e-160	368	gi|597975595|ref|XP_007362021.1|Di-copper centre-containing protein [Dichomitus squalens LYAD-421 SS1]	swissport	0.29	62/216	9e-09	273	sp|P55023.2|TYRO_STRLNRecName: Full=Tyrosinase; AltName: Full=Monophenol monooxygenase	GO:0008152|GO:0016491				14.1	19.63	0.178	0.21	conditionC_vs_conditionI	0.214122	-0.293565	0.917982	1
TRINITY_DN10087_c0_g1_i6	2406	KOG	0.28	64/232	4e-09	681	CE18864			RefseqNR	0.77	222/288	3e-161	368	gi|597975595|ref|XP_007362021.1|Di-copper centre-containing protein [Dichomitus squalens LYAD-421 SS1]	swissport	0.29	62/216	2e-08	273	sp|P55023.2|TYRO_STRLNRecName: Full=Tyrosinase; AltName: Full=Monophenol monooxygenase	GO:0008152|GO:0016491				30.25	0	0.408	0	conditionC_vs_conditionI	-8.06943	-0.382219	1.16786e-05	0.000377052
TRINITY_DN10087_c0_g1_i7	1711	KOG								RefseqNR	0.7	93/132	1e-67	368	gi|597975595|ref|XP_007362021.1|Di-copper centre-containing protein [Dichomitus squalens LYAD-421 SS1]	swissport						GO:0008152|GO:0016491				3.27	16.11	0.063	0.258	conditionC_vs_conditionI	2.07563	-1.03928	0.0493358	0.283951
TRINITY_DN10087_c0_g1_i9	2281	KOG	0.28	64/232	4e-09	681	CE18864			RefseqNR	0.77	222/288	3e-161	368	gi|597975595|ref|XP_007362021.1|Di-copper centre-containing protein [Dichomitus squalens LYAD-421 SS1]	swissport	0.29	62/216	2e-08	273	sp|P55023.2|TYRO_STRLNRecName: Full=Tyrosinase; AltName: Full=Monophenol monooxygenase	GO:0008152|GO:0016491				46.78	70.59	0.659	0.832	conditionC_vs_conditionI	0.295662	1.38305	0.698385	0.998088
TRINITY_DN10088_c0_g1_i1	2018	KOG	0.5	89/179	3e-64	298	SPBC12C2.07c	KOG1562	E	RefseqNR	0.65	119/182	2e-74	753	gi|597988103|ref|XP_007365219.1|saccharopine dehydrogenase [Dichomitus squalens LYAD-421 SS1]	swissport	0.5	89/178	1e-64	291	sp|Q9Y8H7.1|SPEE_NEUCRRecName: Full=Spermidine synthase; Short=SPDSY; AltName: Full=Putrescine aminopropyltransferase		00270+2.5.1.16|00480+2.5.1.16|00330+2.5.1.16|00410+2.5.1.16	2.5.1.16	2.5.1.16 green	78.74	54.66	1.276	0.736	conditionC_vs_conditionI	-0.819713	1.60353	0.253967	0.719009
TRINITY_DN10088_c0_g1_i2	489	KOG								RefseqNR						swissport										7.19	12.49	0.669	0.975	conditionC_vs_conditionI	0.472312	-1.02036	0.745855	1
TRINITY_DN10088_c0_g1_i3	2108	KOG	0.5	89/179	3e-64	298	SPBC12C2.07c	KOG1562	E	RefseqNR	0.65	119/182	2e-74	753	gi|597988103|ref|XP_007365219.1|saccharopine dehydrogenase [Dichomitus squalens LYAD-421 SS1]	swissport	0.5	89/178	2e-64	291	sp|Q9Y8H7.1|SPEE_NEUCRRecName: Full=Spermidine synthase; Short=SPDSY; AltName: Full=Putrescine aminopropyltransferase		00270+2.5.1.16|00480+2.5.1.16|00330+2.5.1.16|00410+2.5.1.16	2.5.1.16	2.5.1.16 green	147.07	135.86	2.27	1.74	conditionC_vs_conditionI	-0.410706	2.64659	0.558679	0.933699
TRINITY_DN10089_c0_g1_i1	1986	KOG								RefseqNR	0.37	160/432	8e-62	464	gi|598009471|ref|XP_007370789.1|hypothetical protein DICSQDRAFT_163884 [Dichomitus squalens LYAD-421 SS1]	swissport						GO:0005515				94	245	1.548	3.346	conditionC_vs_conditionI	1.08228	2.83924	0.11424	0.462211
TRINITY_DN10089_c0_g1_i2	2006	KOG								RefseqNR	0.38	162/427	9e-65	464	gi|598009471|ref|XP_007370789.1|hypothetical protein DICSQDRAFT_163884 [Dichomitus squalens LYAD-421 SS1]	swissport						GO:0005515				30.84	12.7	0.502	0.172	conditionC_vs_conditionI	-1.5426	0.086564	0.0797222	0.379157
TRINITY_DN10089_c0_g1_i4	2040	KOG								RefseqNR	0.38	163/430	1e-64	464	gi|598009471|ref|XP_007370789.1|hypothetical protein DICSQDRAFT_163884 [Dichomitus squalens LYAD-421 SS1]	swissport						GO:0005515				152.16	230.3	2.437	3.059	conditionC_vs_conditionI	0.298505	3.04208	0.671221	0.983339
TRINITY_DN1008_c0_g1_i1	712	KOG								RefseqNR	0.64	143/222	8e-91	1236	gi|597978535|ref|XP_007362766.1|RdRP-domain-containing protein [Dichomitus squalens LYAD-421 SS1]	swissport										3.78	27.08	0.209	1.243	conditionC_vs_conditionI	2.4235	-0.446893	0.019615	0.152331
TRINITY_DN1008_c0_g2_i1	799	KOG								RefseqNR	0.64	138/216	1e-86	1236	gi|597978535|ref|XP_007362766.1|RdRP-domain-containing protein [Dichomitus squalens LYAD-421 SS1]	swissport										8.22	4.92	0.387	0.191	conditionC_vs_conditionI	-0.957755	-1.43785	0.390133	0.846961
TRINITY_DN10090_c0_g1_i1	1996	KOG	0.25	121/489	3e-13	1220	YLR084c			RefseqNR	0.82	521/635	0	1417	gi|597974611|ref|XP_007361756.1|hypothetical protein DICSQDRAFT_124409 [Dichomitus squalens LYAD-421 SS1]	swissport	0.25	121/489	9e-13	1220	sp|Q12465.1|RAX2_YEASTRecName: Full=Bud site selection protein RAX2; AltName: Full=Revert to axial protein 2; Flags: Precursor					1275	1562	20.9	21.242	conditionC_vs_conditionI	-0.00596144	5.93577	0.993967	1
TRINITY_DN10091_c0_g1_i1	2455	KOG								RefseqNR						swissport										25.87	79.11	0.335	0.86	conditionC_vs_conditionI	1.30079	1.18872	0.0860563	0.396165
TRINITY_DN10091_c0_g1_i2	2457	KOG								RefseqNR						swissport										47.35	57.93	0.617	0.631	conditionC_vs_conditionI	0.0045222	1.23131	1	1
TRINITY_DN10091_c0_g1_i3	2374	KOG								RefseqNR						swissport										28.79	67.96	0.387	0.765	conditionC_vs_conditionI	0.927979	1.09051	0.218709	0.660904
TRINITY_DN10092_c0_g1_i1	1255	KOG	0.52	25/48	2e-07	107	YER058w			RefseqNR	0.82	63/77	1e-38	83	gi|597979031|ref|XP_007362892.1|hypothetical protein DICSQDRAFT_54204 [Dichomitus squalens LYAD-421 SS1]	swissport	0.5	34/68	6e-08	88	sp|C6Y4C1.1|PT117_SCHPORecName: Full=Protein pet117, mitochondrial; Flags: Precursor					525.62	453.49	14.498	10.382	conditionC_vs_conditionI	-0.514279	4.42972	0.439119	0.883034
TRINITY_DN10092_c0_g1_i10	1354	KOG	0.52	25/48	2e-07	107	YER058w			RefseqNR	0.76	55/72	1e-47	457	gi|597979027|ref|XP_007362891.1|aldehyde dehydrogenase [Dichomitus squalens LYAD-421 SS1]	swissport	0.32	23/72	1e-10	512	sp|Q53197.1|Y4UC_RHISNRecName: Full=Putative aldehyde-dehydrogenase-like protein y4uC					42.86	58.44	1.088	1.224	conditionC_vs_conditionI	0.132527	1.17279	0.903725	1
TRINITY_DN10092_c0_g1_i2	945	KOG	0.3	30/99	1e-09	518	Hs10835045	KOG2450	C	RefseqNR	0.48	110/230	4e-63	495	gi|636621981|ref|XP_008042125.1|aldehyde dehydrogenase [Trametes versicolor FP-101664 SS1]	swissport	0.32	75/235	4e-21	482	sp|O69763.1|VDH_PSEFLRecName: Full=Vanillin dehydrogenase					7.52	41.97	0.293	1.348	conditionC_vs_conditionI	2.07811	0.172113	0.0176996	0.140211
TRINITY_DN10092_c0_g1_i3	2343	KOG	0.3	44/148	2e-13	535	Hs11095441	KOG2449	EG	RefseqNR	0.65	119/182	1e-58	457	gi|597979027|ref|XP_007362891.1|aldehyde dehydrogenase [Dichomitus squalens LYAD-421 SS1]	swissport	0.35	44/127	4e-20	483	sp|P0A390.1|NAHF_PSEU8RecName: Full=Salicylaldehyde dehydrogenase [Pseudomonas sp. C18] sp|P0A391.1|NAHF_PSEPU RecName: Full=Salicylaldehyde dehydrogenase [Pseudomonas putida]	GO:0008152|GO:0055114|GO:0016491				37.47	121.24	0.513	1.386	conditionC_vs_conditionI	1.40783	1.75228	0.0518599	0.295285
TRINITY_DN10092_c0_g1_i6	2512	KOG	0.3	44/148	1e-13	535	Hs11095441	KOG2449	EG	RefseqNR	0.56	80/144	1e-59	444	gi|807757467|ref|XP_012183528.1|predicted protein [Fibroporia radiculosa]	swissport	0.43	42/98	3e-24	481	sp|O05619.1|VDH_PSEUHRecName: Full=Vanillin dehydrogenase [Pseudomonas sp. HR199]	GO:0008152|GO:0055114|GO:0016491				46.71	60.9	0.596	0.65	conditionC_vs_conditionI	0.0771102	1.26782	0.939603	1
TRINITY_DN10092_c0_g1_i8	1271	KOG	0.52	25/48	2e-07	107	YER058w			RefseqNR	0.82	63/77	2e-38	83	gi|597979031|ref|XP_007362892.1|hypothetical protein DICSQDRAFT_54204 [Dichomitus squalens LYAD-421 SS1]	swissport	0.5	34/68	7e-08	88	sp|C6Y4C1.1|PT117_SCHPORecName: Full=Protein pet117, mitochondrial; Flags: Precursor					13.89	43.16	0.377	0.975	conditionC_vs_conditionI	1.31316	0.359643	0.118412	0.473552
TRINITY_DN10092_c0_g1_i9	1425	KOG	0.52	25/48	2e-07	107	YER058w			RefseqNR	0.76	55/72	1e-47	457	gi|597979027|ref|XP_007362891.1|aldehyde dehydrogenase [Dichomitus squalens LYAD-421 SS1]	swissport	0.32	23/72	1e-10	512	sp|Q53197.1|Y4UC_RHISNRecName: Full=Putative aldehyde-dehydrogenase-like protein y4uC					17.92	49.8	0.429	0.985	conditionC_vs_conditionI	1.17009	0.599664	0.142605	0.532238
TRINITY_DN10093_c0_g1_i1	1141	KOG								RefseqNR	0.42	39/93	6e-11	321	gi|261205294|ref|XP_002627384.1|nicotinamide mononucleotide adenylyl transferase [Blastomyces gilchristii SLH14081]	swissport										57.26	54.89	1.768	1.405	conditionC_vs_conditionI	-0.349611	1.33428	0.664785	0.982546
TRINITY_DN10093_c0_g1_i11	1325	KOG								RefseqNR	0.41	38/93	3e-13	297	gi|119193943|ref|XP_001247575.1|nicotinate (nicotinamide) nucleotide adenylyltransferase [Coccidioides immitis RS]	swissport										44.47	66.31	1.151	1.424	conditionC_vs_conditionI	0.285444	1.28578	0.709088	1
TRINITY_DN10093_c0_g1_i15	1216	KOG								RefseqNR	0.42	39/93	6e-11	321	gi|261205294|ref|XP_002627384.1|nicotinamide mononucleotide adenylyl transferase [Blastomyces gilchristii SLH14081]	swissport										7.16	24.18	0.209	0.574	conditionC_vs_conditionI	1.46409	-0.434945	0.12613	0.489558
TRINITY_DN10093_c0_g1_i2	1053	KOG								RefseqNR	0.42	39/93	5e-11	321	gi|261205294|ref|XP_002627384.1|nicotinamide mononucleotide adenylyl transferase [Blastomyces gilchristii SLH14081]	swissport										33.79	22.71	1.14	0.641	conditionC_vs_conditionI	-0.858885	0.419029	0.293828	0.735536
TRINITY_DN10093_c0_g1_i3	1363	KOG								RefseqNR	0.39	39/101	3e-10	282	gi|734687082|ref|XP_010763770.1|nicotinate (nicotinamide) nucleotide adenylyltransferase [Paracoccidioides brasiliensis Pb18]	swissport										48.79	41	1.224	0.851	conditionC_vs_conditionI	-0.554469	1.03718	0.479212	0.907247
TRINITY_DN10093_c0_g1_i4	1042	KOG								RefseqNR	0.42	39/93	5e-11	321	gi|261205294|ref|XP_002627384.1|nicotinamide mononucleotide adenylyl transferase [Blastomyces gilchristii SLH14081]	swissport										19.71	13.43	0.68	0.382	conditionC_vs_conditionI	-0.913188	-0.307029	0.348276	0.803195
TRINITY_DN10093_c0_g1_i5	1424	KOG								RefseqNR	0.41	38/93	3e-13	297	gi|119193943|ref|XP_001247575.1|nicotinate (nicotinamide) nucleotide adenylyltransferase [Coccidioides immitis RS]	swissport										8.22	35.1	0.199	0.698	conditionC_vs_conditionI	1.81602	-0.0209968	0.0399547	0.243399
TRINITY_DN10093_c0_g1_i8	1264	KOG								RefseqNR	0.39	39/101	3e-10	282	gi|734687082|ref|XP_010763770.1|nicotinate (nicotinamide) nucleotide adenylyltransferase [Paracoccidioides brasiliensis Pb18]	swissport										104.05	17.11	2.845	0.392	conditionC_vs_conditionI	-2.90173	1.51812	0.000213572	0.00427951
TRINITY_DN10093_c0_g1_i9	1315	KOG								RefseqNR	0.42	39/93	7e-11	321	gi|261205294|ref|XP_002627384.1|nicotinamide mononucleotide adenylyl transferase [Blastomyces gilchristii SLH14081]	swissport										30.85	40.27	0.805	0.87	conditionC_vs_conditionI	0.0686303	0.689925	0.955638	1
TRINITY_DN10094_c0_g1_i1	1167	KOG								RefseqNR						swissport										50.04	44.23	1.506	1.099	conditionC_vs_conditionI	-0.482	1.09502	0.552389	0.927862
TRINITY_DN10094_c0_g1_i2	255	KOG								RefseqNR						swissport										6.3	1.84	2.103	0.516	conditionC_vs_conditionI	-1.81433	-1.93786	0.266667	0.7216
TRINITY_DN10094_c0_g1_i3	444	KOG								RefseqNR						swissport										5.07	15.76	0.554	1.434	conditionC_vs_conditionI	1.35961	-0.913139	0.219277	0.660904
TRINITY_DN10094_c0_g1_i4	1390	KOG								RefseqNR						swissport										35.94	15.38	0.879	0.315	conditionC_vs_conditionI	-1.55318	0.28597	0.0525501	0.297155
TRINITY_DN10094_c0_g1_i5	510	KOG								RefseqNR						swissport										31.64	72.78	2.782	5.325	conditionC_vs_conditionI	0.888643	1.20095	0.24263	0.701289
TRINITY_DN10095_c0_g1_i1	1446	KOG								RefseqNR						swissport										39.39	41.02	0.92	0.803	conditionC_vs_conditionI	-0.226006	0.863165	0.804884	1
TRINITY_DN10095_c0_g1_i2	1538	KOG								RefseqNR						swissport										59.23	117.73	1.297	2.141	conditionC_vs_conditionI	0.700087	1.93528	0.337519	0.789214
TRINITY_DN10095_c0_g2_i1	870	KOG								RefseqNR						swissport										22.38	35.25	0.952	1.252	conditionC_vs_conditionI	0.369333	0.383456	0.634719	0.980682
TRINITY_DN10096_c0_g1_i1	264	KOG								RefseqNR	0.81	52/64	5e-28	181	gi|597985671|ref|XP_007364596.1|hypothetical protein DICSQDRAFT_154399 [Dichomitus squalens LYAD-421 SS1]	swissport										687.65	692.5	209.821	177.358	conditionC_vs_conditionI	-0.290443	4.91247	0.661842	0.982463
TRINITY_DN10096_c0_g2_i2	675	KOG								RefseqNR	0.83	151/181	1e-93	181	gi|597985671|ref|XP_007364596.1|hypothetical protein DICSQDRAFT_154399 [Dichomitus squalens LYAD-421 SS1]	swissport	0.27	57/212	5e-08	209	sp|Q5ASP0.2|MIC19_EMENIRecName: Full=MICOS complex subunit mic19					2877.67	2812.44	170.439	138.487	conditionC_vs_conditionI	-0.332315	6.95556	0.612528	0.968413
TRINITY_DN10096_c0_g2_i3	725	KOG								RefseqNR	0.81	149/184	1e-89	181	gi|597985671|ref|XP_007364596.1|hypothetical protein DICSQDRAFT_154399 [Dichomitus squalens LYAD-421 SS1]	swissport	0.27	56/208	8e-07	209	sp|Q5ASP0.2|MIC19_EMENIRecName: Full=MICOS complex subunit mic19					70.68	94.06	3.808	4.216	conditionC_vs_conditionI	0.105821	1.85987	0.898828	1
TRINITY_DN10097_c0_g1_i1	1897	KOG								RefseqNR	0.43	245/569	1e-126	565	gi|636622911|ref|XP_008042590.1|hypothetical protein TRAVEDRAFT_23483 [Trametes versicolor FP-101664 SS1]	swissport										170.68	165.56	2.96	2.38	conditionC_vs_conditionI	-0.34142	2.89254	0.621393	0.976065
TRINITY_DN10097_c0_g1_i2	520	KOG								RefseqNR	0.38	45/119	2e-12	565	gi|636622911|ref|XP_008042590.1|hypothetical protein TRAVEDRAFT_23483 [Trametes versicolor FP-101664 SS1]	swissport										1.32	8.44	0.115	0.602	conditionC_vs_conditionI	2.57251	-1.85332	0.12496	0.486498
TRINITY_DN10098_c0_g1_i1	1362	KOG	0.37	72/197	2e-24	214	SPBC3B9.10	KOG1666	U	RefseqNR	0.83	166/201	6e-107	229	gi|598005999|ref|XP_007369919.1|vesicle transport v-snare protein vti1 [Dichomitus squalens LYAD-421 SS1]	swissport	0.37	72/197	8e-24	214	sp|P78768.2|VTI1_SCHPORecName: Full=Vesicle transport v-SNARE protein vti1	GO:0016020|GO:0006886|GO:0005515|GO:0016192				92.05	173.11	2.312	3.604	conditionC_vs_conditionI	0.6116	2.50848	0.377336	0.832673
TRINITY_DN10098_c0_g1_i2	1458	KOG	0.4	62/156	1e-20	214	SPBC3B9.10	KOG1666	U	RefseqNR	0.71	166/233	1e-100	229	gi|598005999|ref|XP_007369919.1|vesicle transport v-snare protein vti1 [Dichomitus squalens LYAD-421 SS1]	swissport	0.4	62/156	5e-20	214	sp|P78768.2|VTI1_SCHPORecName: Full=Vesicle transport v-SNARE protein vti1	GO:0006886|GO:0016020|GO:0005515|GO:0016192				13.84	30.32	0.324	0.583	conditionC_vs_conditionI	0.795787	0.0287366	0.391806	0.848741
TRINITY_DN10098_c0_g1_i3	999	KOG								RefseqNR	0.42	37/88	2e-08	226	gi|599370744|ref|XP_007395110.1|hypothetical protein PHACADRAFT_119632 [Phanerochaete carnosa HHB-10118-sp]	swissport										36.81	45.33	1.328	1.358	conditionC_vs_conditionI	-0.0164094	0.890103	1	1
TRINITY_DN10098_c0_g1_i4	1519	KOG	0.4	61/152	6e-20	214	SPBC3B9.10	KOG1666	U	RefseqNR	0.68	190/281	3e-105	229	gi|598005999|ref|XP_007369919.1|vesicle transport v-snare protein vti1 [Dichomitus squalens LYAD-421 SS1]	swissport	0.4	61/152	2e-19	214	sp|P78768.2|VTI1_SCHPORecName: Full=Vesicle transport v-SNARE protein vti1	GO:0016020|GO:0006886|GO:0005515|GO:0016192				33.52	10.82	0.743	0.201	conditionC_vs_conditionI	-1.91367	0.124439	0.0294637	0.20142
TRINITY_DN10098_c0_g1_i5	1423	KOG	0.37	71/193	6e-24	214	SPBC3B9.10	KOG1666	U	RefseqNR	0.76	190/249	2e-111	229	gi|598005999|ref|XP_007369919.1|vesicle transport v-snare protein vti1 [Dichomitus squalens LYAD-421 SS1]	swissport	0.37	71/193	2e-23	214	sp|P78768.2|VTI1_SCHPORecName: Full=Vesicle transport v-SNARE protein vti1	GO:0006886|GO:0016020|GO:0005515|GO:0016192				178.6	198.44	4.268	3.939	conditionC_vs_conditionI	-0.153217	3.04403	0.819277	1
TRINITY_DN10098_c0_g1_i6	1477	KOG	0.37	71/193	9e-24	214	SPBC3B9.10	KOG1666	U	RefseqNR	0.71	190/267	1e-107	229	gi|598005999|ref|XP_007369919.1|vesicle transport v-snare protein vti1 [Dichomitus squalens LYAD-421 SS1]	swissport	0.37	71/193	3e-23	214	sp|P78768.2|VTI1_SCHPORecName: Full=Vesicle transport v-SNARE protein vti1	GO:0006886|GO:0016020|GO:0005515|GO:0016192				47.18	84.98	1.077	1.616	conditionC_vs_conditionI	0.554845	1.52987	0.441081	0.883034
TRINITY_DN10099_c0_g1_i1	736	KOG								RefseqNR	0.62	25/40	2e-06	39	gi|636619431|ref|XP_008040850.1|pheromone [Trametes versicolor FP-101664 SS1]	swissport										865	10	45.711	0.44	conditionC_vs_conditionI	-6.71392	4.39059	6.84916e-14	5.38082e-11
TRINITY_DN1009_c0_g1_i1	256	KOG								RefseqNR						swissport										0	2	0	0.554	conditionC_vs_conditionI	3.95449	-2.95756	0.52381	0.907247
TRINITY_DN1009_c0_g2_i1	344	KOG								RefseqNR						swissport										2	3	0.345	0.43	conditionC_vs_conditionI	0.272263	-2.36826	1	1
TRINITY_DN100_c0_g1_i1	809	KOG								RefseqNR	0.54	48/89	3e-10	260	gi|807751923|ref|XP_012180756.1|predicted protein [Fibroporia radiculosa]	swissport										9	19	0.418	0.736	conditionC_vs_conditionI	0.771718	-0.551478	0.454082	0.89421
TRINITY_DN10100_c0_g1_i1	1384	KOG								RefseqNR	0.61	243/396	2e-154	394	gi|597970969|ref|XP_007360818.1|hypothetical protein DICSQDRAFT_131775 [Dichomitus squalens LYAD-421 SS1]	swissport										0	44.66	0	0.918	conditionC_vs_conditionI	8.35456	0.00995444	2.45054e-06	0.000102525
TRINITY_DN10100_c0_g1_i10	264	KOG								RefseqNR	0.71	34/48	7e-12	394	gi|597970969|ref|XP_007360818.1|hypothetical protein DICSQDRAFT_131775 [Dichomitus squalens LYAD-421 SS1]	swissport										4.4	12.39	1.339	3.174	conditionC_vs_conditionI	1.26271	-1.23057	0.352672	0.806609
TRINITY_DN10100_c0_g1_i2	1522	KOG								RefseqNR	0.71	232/327	4e-151	394	gi|597970969|ref|XP_007360818.1|hypothetical protein DICSQDRAFT_131775 [Dichomitus squalens LYAD-421 SS1]	swissport										6.96	23.02	0.157	0.421	conditionC_vs_conditionI	1.40305	-0.47532	0.14827	0.539418
TRINITY_DN10100_c0_g1_i3	1288	KOG								RefseqNR	0.67	244/364	2e-163	394	gi|597970969|ref|XP_007360818.1|hypothetical protein DICSQDRAFT_131775 [Dichomitus squalens LYAD-421 SS1]	swissport										482.44	370.83	12.908	8.241	conditionC_vs_conditionI	-0.676272	4.23947	0.310401	0.755435
TRINITY_DN10100_c0_g1_i4	1054	KOG								RefseqNR	0.65	186/286	2e-111	394	gi|597970969|ref|XP_007360818.1|hypothetical protein DICSQDRAFT_131775 [Dichomitus squalens LYAD-421 SS1]	swissport										188.4	144.16	6.381	4.053	conditionC_vs_conditionI	-0.683002	2.88663	0.322176	0.774204
TRINITY_DN10100_c0_g1_i6	1440	KOG								RefseqNR	0.79	233/295	1e-159	394	gi|597970969|ref|XP_007360818.1|hypothetical protein DICSQDRAFT_131775 [Dichomitus squalens LYAD-421 SS1]	swissport										79.45	61.72	1.872	1.205	conditionC_vs_conditionI	-0.647284	1.66868	0.368002	0.82585
TRINITY_DN10100_c0_g1_i7	1602	KOG								RefseqNR	0.79	174/219	5e-118	394	gi|597970969|ref|XP_007360818.1|hypothetical protein DICSQDRAFT_131775 [Dichomitus squalens LYAD-421 SS1]	swissport										70.21	3.99	1.464	0.067	conditionC_vs_conditionI	-4.38155	0.841261	2.53232e-06	0.000105807
TRINITY_DN10100_c0_g1_i8	1464	KOG								RefseqNR	0.79	174/219	8e-119	394	gi|597970969|ref|XP_007360818.1|hypothetical protein DICSQDRAFT_131775 [Dichomitus squalens LYAD-421 SS1]	swissport										0	20.13	0	0.382	conditionC_vs_conditionI	7.19014	-0.993487	0.000530405	0.00894061
TRINITY_DN10100_c0_g1_i9	341	KOG								RefseqNR	0.82	36/44	2e-14	345	gi|636602389|ref|XP_008032329.1|hypothetical protein TRAVEDRAFT_54927 [Trametes versicolor FP-101664 SS1]	swissport										44.15	21.1	7.678	3.059	conditionC_vs_conditionI	-1.3602	0.612514	0.0854071	0.39374
TRINITY_DN10101_c0_g1_i1	249	KOG								RefseqNR						swissport										17.39	18.49	6.172	5.516	conditionC_vs_conditionI	-0.214868	-0.246361	0.84052	1
TRINITY_DN10101_c0_g2_i1	232	KOG	0.54	21/39	8e-10	106	7297539	KOG0907	O	RefseqNR	0.86	36/42	2e-18	167	gi|597967175|ref|XP_007359852.1|thioredoxin-like protein [Dichomitus squalens LYAD-421 SS1]	swissport	0.49	19/39	3e-08	106	sp|Q6XHI1.1|THIO2_DROYARecName: Full=Thioredoxin-2; Short=Trx-2					0	6.43	0	2.342	conditionC_vs_conditionI	5.47604	-2.23079	0.0565217	0.297155
TRINITY_DN10101_c0_g3_i10	869	KOG	0.43	46/106	7e-30	106	CE23786_1	KOG0907	O	RefseqNR	0.84	140/167	6e-87	167	gi|597967175|ref|XP_007359852.1|thioredoxin-like protein [Dichomitus squalens LYAD-421 SS1]	swissport	0.44	47/108	1e-26	606	sp|Q9TW67.1|NGLY1_CAEELRecName: Full=Peptide-N(4)-(N-acetyl-beta-glucosaminyl)asparagine amidase; AltName: Full=Peptide:N-glycanase; Short=PNGase	GO:0045454				80.58	101.38	3.452	3.604	conditionC_vs_conditionI	0.0194755	2.00164	1	1
TRINITY_DN10101_c0_g3_i2	784	KOG	0.43	46/106	4e-30	106	CE23786_1	KOG0907	O	RefseqNR	0.84	140/167	2e-87	167	gi|597967175|ref|XP_007359852.1|thioredoxin-like protein [Dichomitus squalens LYAD-421 SS1]	swissport	0.44	47/108	6e-27	606	sp|Q9TW67.1|NGLY1_CAEELRecName: Full=Peptide-N(4)-(N-acetyl-beta-glucosaminyl)asparagine amidase; AltName: Full=Peptide:N-glycanase; Short=PNGase	GO:0045454				332.62	263.1	16.203	10.65	conditionC_vs_conditionI	-0.639048	3.72272	0.341956	0.796063
TRINITY_DN10101_c0_g3_i5	834	KOG	0.47	34/73	3e-21	106	CE23786_1	KOG0907	O	RefseqNR	0.83	112/135	7e-66	167	gi|597967175|ref|XP_007359852.1|thioredoxin-like protein [Dichomitus squalens LYAD-421 SS1]	swissport	0.47	35/75	1e-20	606	sp|Q9TW67.1|NGLY1_CAEELRecName: Full=Peptide-N(4)-(N-acetyl-beta-glucosaminyl)asparagine amidase; AltName: Full=Peptide:N-glycanase; Short=PNGase					33.04	37.7	1.485	1.415	conditionC_vs_conditionI	-0.0949922	0.695139	0.912508	1
TRINITY_DN10101_c0_g3_i6	1186	KOG	0.43	46/106	5e-29	106	CE23786_1	KOG0907	O	RefseqNR	0.84	140/167	2e-85	167	gi|597967175|ref|XP_007359852.1|thioredoxin-like protein [Dichomitus squalens LYAD-421 SS1]	swissport	0.45	49/109	5e-26	122	sp|Q0D840.1|TRXH1_ORYSJRecName: Full=Thioredoxin H1; Short=OsTrxh1; AltName: Full=Phloem sap 13 kDa protein 1 sp|A2YIW7.1|TRXH_ORYSI RecName: Full=Thioredoxin H-type; Short=Trx-H; AltName: Full=Phloem sap 13 kDa protein 1	GO:0045454				499.45	473.19	14.707	11.568	conditionC_vs_conditionI	-0.375962	4.41262	0.572058	0.94461
TRINITY_DN10101_c0_g3_i7	856	KOG	0.43	46/106	6e-30	106	CE23786_1	KOG0907	O	RefseqNR	0.84	140/167	5e-87	167	gi|597967175|ref|XP_007359852.1|thioredoxin-like protein [Dichomitus squalens LYAD-421 SS1]	swissport	0.44	47/108	1e-26	606	sp|Q9TW67.1|NGLY1_CAEELRecName: Full=Peptide-N(4)-(N-acetyl-beta-glucosaminyl)asparagine amidase; AltName: Full=Peptide:N-glycanase; Short=PNGase	GO:0045454				370.47	258.39	16.161	9.359	conditionC_vs_conditionI	-0.818679	3.80617	0.221611	0.665614
TRINITY_DN10101_c0_g3_i9	525	KOG	0.43	46/107	7e-29	106	CE23786_1	KOG0907	O	RefseqNR	0.78	109/140	5e-66	167	gi|597967175|ref|XP_007359852.1|thioredoxin-like protein [Dichomitus squalens LYAD-421 SS1]	swissport	0.48	44/92	4e-25	104	sp|P22803.3|TRX2_YEASTRecName: Full=Thioredoxin-2; AltName: Full=Thioredoxin II; Short=TR-II; AltName: Full=Thioredoxin-1	GO:0045454				268.46	327.31	22.615	22.944	conditionC_vs_conditionI	-0.0117966	3.69027	0.994146	1
TRINITY_DN10102_c0_g1_i1	1334	KOG								RefseqNR	0.45	49/109	1e-12	109	gi|595781260|ref|XP_007269173.1|hydrophobin-251 [Fomitiporia mediterranea MF3/22]	swissport	0.42	35/84	9e-09	136	sp|P16933.2|SC3_SCHCORecName: Full=Fruiting body protein SC3; AltName: Full=Hydrophobin SC3; Flags: Precursor [Schizophyllum commune]	GO:0009277|GO:0005199				10.49	4.27	0.272	0.096	conditionC_vs_conditionI	-1.58797	-1.34756	0.23879	0.695343
TRINITY_DN10102_c0_g1_i2	1396	KOG								RefseqNR	0.44	48/108	6e-12	109	gi|595781260|ref|XP_007269173.1|hydrophobin-251 [Fomitiporia mediterranea MF3/22]	swissport	0.41	34/83	4e-08	136	sp|P16933.2|SC3_SCHCORecName: Full=Fruiting body protein SC3; AltName: Full=Hydrophobin SC3; Flags: Precursor [Schizophyllum commune]	GO:0009277|GO:0005199				26.13	15.49	0.638	0.315	conditionC_vs_conditionI	-1.08541	-0.0180422	0.184043	0.599061
TRINITY_DN10102_c0_g1_i3	996	KOG								RefseqNR						swissport										0	22.61	0	0.679	conditionC_vs_conditionI	7.39048	-0.827709	0.00021796	0.00427951
TRINITY_DN10102_c0_g1_i4	1301	KOG								RefseqNR	0.44	48/108	5e-12	109	gi|595781260|ref|XP_007269173.1|hydrophobin-251 [Fomitiporia mediterranea MF3/22]	swissport	0.41	34/83	3e-08	136	sp|P16933.2|SC3_SCHCORecName: Full=Fruiting body protein SC3; AltName: Full=Hydrophobin SC3; Flags: Precursor [Schizophyllum commune]	GO:0009277|GO:0005199				0	26.45	0	0.583	conditionC_vs_conditionI	7.56637	-0.679511	9.63608e-05	0.00216906
TRINITY_DN10102_c0_g1_i5	1229	KOG								RefseqNR	0.45	49/109	1e-12	109	gi|595781260|ref|XP_007269173.1|hydrophobin-251 [Fomitiporia mediterranea MF3/22]	swissport	0.42	35/84	8e-09	136	sp|P16933.2|SC3_SCHCORecName: Full=Fruiting body protein SC3; AltName: Full=Hydrophobin SC3; Flags: Precursor [Schizophyllum commune]	GO:0009277|GO:0005199				26.98	27.25	0.764	0.641	conditionC_vs_conditionI	-0.297487	0.329785	0.726541	1
TRINITY_DN10102_c0_g1_i6	901	KOG								RefseqNR						swissport										21.93	0	0.9	0	conditionC_vs_conditionI	-7.62392	-0.781072	9.63608e-05	0.00216906
TRINITY_DN10102_c0_g1_i7	930	KOG								RefseqNR						swissport										5.47	4.92	0.22	0.163	conditionC_vs_conditionI	-0.291596	-1.7265	0.7999	1
TRINITY_DN10102_c0_g2_i1	213	KOG								RefseqNR						swissport										2	1	1.119	0.478	conditionC_vs_conditionI	-1.19116	-2.7252	1	1
TRINITY_DN10103_c0_g1_i1	1426	KOG								RefseqNR	0.46	130/283	1e-75	316	gi|636608167|ref|XP_008035218.1|hypothetical protein TRAVEDRAFT_57298 [Trametes versicolor FP-101664 SS1]	swissport										27.06	30.85	0.649	0.612	conditionC_vs_conditionI	-0.0991243	0.4204	0.947666	1
TRINITY_DN10103_c0_g1_i10	654	KOG								RefseqNR	0.6	29/48	9e-14	316	gi|636608167|ref|XP_008035218.1|hypothetical protein TRAVEDRAFT_57298 [Trametes versicolor FP-101664 SS1]	swissport										8.73	12.44	0.544	0.641	conditionC_vs_conditionI	0.114804	-0.894772	1	1
TRINITY_DN10103_c0_g1_i11	901	KOG								RefseqNR	0.39	75/191	3e-31	316	gi|636608167|ref|XP_008035218.1|hypothetical protein TRAVEDRAFT_57298 [Trametes versicolor FP-101664 SS1]	swissport										60.85	90.4	2.49	3.078	conditionC_vs_conditionI	0.261817	1.72906	0.738042	1
TRINITY_DN10103_c0_g1_i12	369	KOG								RefseqNR	0.54	28/52	1e-09	316	gi|636608167|ref|XP_008035218.1|hypothetical protein TRAVEDRAFT_57298 [Trametes versicolor FP-101664 SS1]	swissport										0	6.79	0	0.851	conditionC_vs_conditionI	5.6938	-2.09558	0.0565217	0.297155
TRINITY_DN10103_c0_g1_i2	1179	KOG								RefseqNR	0.46	130/283	3e-76	316	gi|636608167|ref|XP_008035218.1|hypothetical protein TRAVEDRAFT_57298 [Trametes versicolor FP-101664 SS1]	swissport										34.27	29.7	1.015	0.736	conditionC_vs_conditionI	-0.477564	0.56545	0.550667	0.926001
TRINITY_DN10103_c0_g1_i3	1371	KOG								RefseqNR	0.44	134/302	5e-78	316	gi|636608167|ref|XP_008035218.1|hypothetical protein TRAVEDRAFT_57298 [Trametes versicolor FP-101664 SS1]	swissport										29.63	64.29	0.743	1.329	conditionC_vs_conditionI	0.791975	1.05148	0.284504	0.7216
TRINITY_DN10103_c0_g1_i4	384	KOG								RefseqNR	0.54	26/48	1e-07	316	gi|636608167|ref|XP_008035218.1|hypothetical protein TRAVEDRAFT_57298 [Trametes versicolor FP-101664 SS1]	swissport										2.62	5.08	0.366	0.593	conditionC_vs_conditionI	0.424432	-1.95512	0.769726	1
TRINITY_DN10103_c0_g1_i6	698	KOG								RefseqNR	0.62	30/48	6e-14	341	gi|598012353|ref|XP_007371483.1|hypothetical protein DICSQDRAFT_141794 [Dichomitus squalens LYAD-421 SS1]	swissport										7.89	6.33	0.45	0.296	conditionC_vs_conditionI	-0.701189	-1.3579	0.542974	0.921148
TRINITY_DN10103_c0_g1_i7	593	KOG								RefseqNR	0.62	30/48	9e-10	341	gi|598012353|ref|XP_007371483.1|hypothetical protein DICSQDRAFT_141794 [Dichomitus squalens LYAD-421 SS1]	swissport										1.93	8.83	0.136	0.516	conditionC_vs_conditionI	1.81433	-1.64571	0.191276	0.604488
TRINITY_DN10103_c0_g1_i9	1266	KOG								RefseqNR	0.42	130/312	2e-70	316	gi|636608167|ref|XP_008035218.1|hypothetical protein TRAVEDRAFT_57298 [Trametes versicolor FP-101664 SS1]	swissport										0	8.28	0	0.191	conditionC_vs_conditionI	5.88295	-1.97226	0.0347826	0.221366
TRINITY_DN10104_c0_g1_i1	245	KOG								RefseqNR						swissport										0	4	0	1.243	conditionC_vs_conditionI	4.90719	-2.54783	0.161491	0.54925
TRINITY_DN10104_c0_g2_i1	229	KOG								RefseqNR						swissport										1	1	0.45	0.382	conditionC_vs_conditionI	-0.265769	-2.95108	1	1
TRINITY_DN10104_c0_g3_i1	2243	KOG								RefseqNR						swissport										3.95	28.71	0.052	0.344	conditionC_vs_conditionI	2.52609	-0.369199	0.0162728	0.13093
TRINITY_DN10104_c0_g3_i10	2159	KOG								RefseqNR						swissport										3.26	2.29	0.052	0.029	conditionC_vs_conditionI	-0.840552	-2.36217	1	1
TRINITY_DN10104_c0_g3_i11	2202	KOG								RefseqNR						swissport										0	6.88	0	0.086	conditionC_vs_conditionI	5.6938	-2.09558	0.0565217	0.297155
TRINITY_DN10104_c0_g3_i13	2177	KOG								RefseqNR						swissport										13.17	0	0.199	0	conditionC_vs_conditionI	-6.86998	-1.41147	0.00199604	0.0258904
TRINITY_DN10104_c0_g3_i14	2268	KOG								RefseqNR						swissport										0	16.54	0	0.191	conditionC_vs_conditionI	6.95741	-1.18159	0.00100641	0.0148522
TRINITY_DN10104_c0_g3_i2	2225	KOG								RefseqNR						swissport										3.57	5.72	0.052	0.067	conditionC_vs_conditionI	0.279011	-1.73203	1	1
TRINITY_DN10104_c0_g3_i5	2144	KOG								RefseqNR						swissport										31.32	8.43	0.471	0.105	conditionC_vs_conditionI	-2.23361	-0.0617326	0.012692	0.110472
TRINITY_DN10104_c0_g3_i7	2210	KOG								RefseqNR						swissport										27.33	17.33	0.397	0.21	conditionC_vs_conditionI	-0.960606	0.0729774	0.244669	0.704663
TRINITY_DN10104_c0_g3_i8	2258	KOG								RefseqNR						swissport										0.41	9.09	0.01	0.105	conditionC_vs_conditionI	6.05016	-1.85892	0.0219002	0.16087
TRINITY_DN10104_c0_g4_i1	245	KOG								RefseqNR						swissport										1	4	0.366	1.243	conditionC_vs_conditionI	1.59675	-2.37434	0.430642	0.878373
TRINITY_DN10104_c0_g5_i1	339	KOG								RefseqNR						swissport										5	6	0.879	0.88	conditionC_vs_conditionI	-0.0350296	-1.62946	1	1
TRINITY_DN10105_c0_g2_i1	1683	KOG	0.47	221/470	2e-120	1033	Hs21071046	KOG0385	K	RefseqNR	0.95	478/502	0	1027	gi|597970981|ref|XP_007360821.1|SNF2 family DNA-dependent ATPase [Dichomitus squalens LYAD-421 SS1]	swissport	0.47	219/470	4e-126	1046	sp|Q6PGB8.1|SMCA1_MOUSERecName: Full=Probable global transcription activator SNF2L1; AltName: Full=ATP-dependent helicase SMARCA1; AltName: Full=DNA-dependent ATPase SNF2L; AltName: Full=Nucleosome-remodeling factor subunit SNF2L; AltName: Full=SWI/SNF-related matrix-associated actin-dependent regulator of chromatin subfamily A member 1	GO:0005634|GO:0003677|GO:0006338|GO:0005524|GO:0003676|GO:0031491|GO:0043044|GO:0016818				926.72	1011.54	18.326	16.606	conditionC_vs_conditionI	-0.172269	5.39607	0.794839	1
TRINITY_DN10106_c0_g1_i1	294	KOG								RefseqNR	0.73	69/95	5e-41	186	gi|242214089|ref|XP_002472869.1|predicted protein [Postia placenta Mad-698-R]	swissport										65.45	58.04	15.502	11.501	conditionC_vs_conditionI	-0.462306	1.46962	0.527935	0.908771
TRINITY_DN10106_c0_g2_i1	345	KOG								RefseqNR	0.69	27/39	2e-20	186	gi|242214089|ref|XP_002472869.1|predicted protein [Postia placenta Mad-698-R]	swissport										9.25	15.41	1.569	2.189	conditionC_vs_conditionI	0.433451	-0.737103	0.683327	0.989606
TRINITY_DN10106_c0_g2_i2	384	KOG								RefseqNR	0.72	28/39	1e-14	186	gi|242214089|ref|XP_002472869.1|predicted protein [Postia placenta Mad-698-R]	swissport										7.91	1.81	1.098	0.21	conditionC_vs_conditionI	-2.22274	-1.70985	0.137874	0.518841
TRINITY_DN10106_c0_g3_i1	228	KOG								RefseqNR						swissport										1	2	0.45	0.765	conditionC_vs_conditionI	0.644051	-2.73155	1	1
TRINITY_DN10106_c0_g4_i1	208	KOG								RefseqNR	0.74	45/61	2e-26	125	gi|636617933|ref|XP_008040101.1|hypothetical protein TRAVEDRAFT_30206 [Trametes versicolor FP-101664 SS1]	swissport										655.09	682.59	397.331	351.532	conditionC_vs_conditionI	-0.238424	4.86539	0.721343	1
TRINITY_DN10106_c0_g5_i1	657	KOG								RefseqNR	0.66	89/134	7e-51	186	gi|242214089|ref|XP_002472869.1|predicted protein [Postia placenta Mad-698-R]	swissport										2223.05	2454.67	136.527	125.351	conditionC_vs_conditionI	-0.155636	6.66417	0.812861	1
TRINITY_DN10106_c0_g6_i1	262	KOG								RefseqNR	0.73	63/86	2e-36	186	gi|242214089|ref|XP_002472869.1|predicted protein [Postia placenta Mad-698-R]	swissport										986.24	1234.49	306.714	322.317	conditionC_vs_conditionI	0.0248209	5.58097	0.971448	1
TRINITY_DN10107_c0_g1_i1	411	KOG								RefseqNR	0.83	34/41	2e-13	288	gi|597992069|ref|XP_007366249.1|aldolase [Dichomitus squalens LYAD-421 SS1]	swissport										19.48	20	2.416	2.065	conditionC_vs_conditionI	-0.223432	-0.104992	0.85396	1
TRINITY_DN10107_c0_g1_i2	1434	KOG	0.41	77/186	4e-28	182	At1g18270_2	KOG4153	G	RefseqNR	0.89	257/288	0	288	gi|597992069|ref|XP_007366249.1|aldolase [Dichomitus squalens LYAD-421 SS1]	swissport	0.37	109/295	3e-49	302	sp|P0CJ44.1|ALF_COCIMRecName: Full=Putative fructose-bisphosphate aldolase; Short=FBP aldolase; Short=FBPA; AltName: Full=Putative fructose-1,6-bisphosphate aldolase	GO:0016832|GO:0008270|GO:0005975|GO:0003824				165.09	212.12	3.912	4.168	conditionC_vs_conditionI	0.0626974	3.03404	0.935805	1
TRINITY_DN10107_c0_g1_i3	749	KOG								RefseqNR	0.71	50/70	3e-43	288	gi|597921434|ref|XP_007315061.1|hypothetical protein SERLADRAFT_459706 [Serpula lacrymans var. lacrymans S7.9]	swissport	0.58	25/43	2e-11	302	sp|P0CJ44.1|ALF_COCIMRecName: Full=Putative fructose-bisphosphate aldolase; Short=FBP aldolase; Short=FBPA; AltName: Full=Putative fructose-1,6-bisphosphate aldolase	GO:0016832|GO:0008270|GO:0005975|GO:0003824				3.84	0	0.199	0	conditionC_vs_conditionI	-5.19703	-2.52296	0.161491	0.54925
TRINITY_DN10107_c0_g1_i4	1490	KOG	0.41	77/186	7e-28	182	At1g18270_2	KOG4153	G	RefseqNR	0.89	203/229	6e-147	288	gi|597992069|ref|XP_007366249.1|aldolase [Dichomitus squalens LYAD-421 SS1]	swissport	0.38	85/223	6e-37	302	sp|P0CJ44.1|ALF_COCIMRecName: Full=Putative fructose-bisphosphate aldolase; Short=FBP aldolase; Short=FBPA; AltName: Full=Putative fructose-1,6-bisphosphate aldolase	GO:0016832|GO:0008270|GO:0005975|GO:0003824				116.59	155.87	2.646	2.935	conditionC_vs_conditionI	0.116071	2.57189	0.874992	1
TRINITY_DN10108_c0_g1_i1	884	KOG	0.32	61/192	6e-12	249	7302757	KOG4036	S	RefseqNR	0.72	159/221	3e-94	213	gi|636601676|ref|XP_008031973.1|hypothetical protein TRAVEDRAFT_33213 [Trametes versicolor FP-101664 SS1]	swissport	0.41	37/90	3e-10	254	sp|Q91WE2.1|F192A_MOUSERecName: Full=Protein FAM192A; AltName: Full=NEFA-interacting nuclear protein NIP30					387.86	374.54	16.255	13.04	conditionC_vs_conditionI	-0.347912	4.06338	0.604162	0.964401
TRINITY_DN10108_c0_g1_i2	577	KOG								RefseqNR	0.66	104/157	2e-59	213	gi|636601676|ref|XP_008031973.1|hypothetical protein TRAVEDRAFT_33213 [Trametes versicolor FP-101664 SS1]	swissport										6.03	11.28	0.439	0.688	conditionC_vs_conditionI	0.566878	-1.15234	0.725047	1
TRINITY_DN10108_c0_g1_i3	321	KOG								RefseqNR	0.64	54/85	3e-23	213	gi|636601676|ref|XP_008031973.1|hypothetical protein TRAVEDRAFT_33213 [Trametes versicolor FP-101664 SS1]	swissport										2.18	6.18	0.429	1.013	conditionC_vs_conditionI	1.24021	-1.96085	0.521739	0.907247
TRINITY_DN10108_c0_g1_i4	245	KOG								RefseqNR	0.82	33/40	1e-15	213	gi|636601676|ref|XP_008031973.1|hypothetical protein TRAVEDRAFT_33213 [Trametes versicolor FP-101664 SS1]	swissport										3.02	0	1.119	0	conditionC_vs_conditionI	-4.79504	-2.71883	0.285714	0.7216
TRINITY_DN10108_c0_g1_i5	301	KOG								RefseqNR	0.95	42/44	9e-20	213	gi|636601676|ref|XP_008031973.1|hypothetical protein TRAVEDRAFT_33213 [Trametes versicolor FP-101664 SS1]	swissport										18.13	20.14	4.079	3.786	conditionC_vs_conditionI	-0.1459	-0.140887	0.925108	1
TRINITY_DN10108_c0_g1_i6	932	KOG	0.29	60/208	4e-08	249	7302757	KOG4036	S	RefseqNR	0.68	160/236	1e-93	213	gi|636601676|ref|XP_008031973.1|hypothetical protein TRAVEDRAFT_33213 [Trametes versicolor FP-101664 SS1]	swissport	0.34	36/106	9e-07	254	sp|Q91WE2.1|F192A_MOUSERecName: Full=Protein FAM192A; AltName: Full=NEFA-interacting nuclear protein NIP30					224.37	283.67	8.808	9.254	conditionC_vs_conditionI	0.0435116	3.46122	0.952027	1
TRINITY_DN10108_c0_g1_i7	525	KOG								RefseqNR	0.84	51/61	4e-42	213	gi|636601676|ref|XP_008031973.1|hypothetical protein TRAVEDRAFT_33213 [Trametes versicolor FP-101664 SS1]	swissport										41.26	34.03	3.473	2.39	conditionC_vs_conditionI	-0.567048	0.785604	0.499021	0.907247
TRINITY_DN10108_c0_g1_i8	273	KOG								RefseqNR	0.88	61/69	2e-34	213	gi|636601676|ref|XP_008031973.1|hypothetical protein TRAVEDRAFT_33213 [Trametes versicolor FP-101664 SS1]	swissport										2.14	3.15	0.607	0.746	conditionC_vs_conditionI	0.272263	-2.36826	1	1
TRINITY_DN10109_c0_g1_i1	1248	KOG								RefseqNR	0.74	218/293	9e-161	296	gi|598004507|ref|XP_007369510.1|Metallo-hydrolase/oxidoreductase [Dichomitus squalens LYAD-421 SS1]	swissport										45.09	95.49	1.255	2.199	conditionC_vs_conditionI	0.777647	1.60404	0.281411	0.7216
TRINITY_DN10109_c0_g1_i2	1389	KOG								RefseqNR	0.75	222/296	1e-163	296	gi|598004507|ref|XP_007369510.1|Metallo-hydrolase/oxidoreductase [Dichomitus squalens LYAD-421 SS1]	swissport										88.91	85.51	2.186	1.74	conditionC_vs_conditionI	-0.347832	1.9615	0.616398	0.971548
TRINITY_DN10110_c0_g1_i1	3103	KOG								RefseqNR	0.53	117/220	2e-59	360	gi|598007769|ref|XP_007370379.1|hypothetical protein DICSQDRAFT_183536 [Dichomitus squalens LYAD-421 SS1]	swissport										84.64	193.37	0.868	1.635	conditionC_vs_conditionI	0.883336	2.56546	0.199637	0.622541
TRINITY_DN10110_c0_g1_i2	3171	KOG								RefseqNR	0.53	117/220	2e-59	360	gi|598007769|ref|XP_007370379.1|hypothetical protein DICSQDRAFT_183536 [Dichomitus squalens LYAD-421 SS1]	swissport										58.36	56.63	0.586	0.468	conditionC_vs_conditionI	-0.32325	1.37023	0.669885	0.982546
TRINITY_DN10111_c0_g1_i1	1974	KOG								RefseqNR	0.57	292/515	0	533	gi|598003929|ref|XP_007369355.1|hypothetical protein DICSQDRAFT_182900 [Dichomitus squalens LYAD-421 SS1]	swissport										158.85	267.31	2.636	3.681	conditionC_vs_conditionI	0.448682	3.19087	0.505454	0.907247
TRINITY_DN10111_c0_g3_i1	247	KOG								RefseqNR						swissport										12.15	3.69	4.404	1.128	conditionC_vs_conditionI	-1.84834	-1.19068	0.083497	0.390945
TRINITY_DN10112_c0_g1_i1	682	KOG								RefseqNR						swissport										28	60	1.632	2.916	conditionC_vs_conditionI	0.798224	0.960713	0.296983	0.740277
TRINITY_DN10112_c1_g1_i1	406	KOG								RefseqNR						swissport										4	3	0.502	0.315	conditionC_vs_conditionI	-0.688934	-2.07224	1	1
TRINITY_DN10112_c1_g2_i1	1640	KOG								RefseqNR	0.3	75/253	6e-21	306	gi|597986215|ref|XP_007364739.1|hypothetical protein DICSQDRAFT_154493 [Dichomitus squalens LYAD-421 SS1]	swissport										286	374	5.826	6.319	conditionC_vs_conditionI	0.0881304	3.83407	0.899401	1
TRINITY_DN10113_c0_g1_i1	1235	KOG	0.33	61/183	2e-21	344	Hs20127499	KOG0106	A	RefseqNR	0.65	120/186	1e-73	224	gi|597991633|ref|XP_007366137.1|hypothetical protein DICSQDRAFT_170461 [Dichomitus squalens LYAD-421 SS1]	swissport	0.34	62/183	3e-21	339	sp|Q3TWW8.1|SRSF6_MOUSERecName: Full=Serine/arginine-rich splicing factor 6; AltName: Full=Pre-mRNA-splicing factor SRP55; AltName: Full=Splicing factor, arginine/serine-rich 6 sp|G3V6S8.1|SRSF6_RAT RecName: Full=Serine/arginine-rich splicing factor 6; AltName: Full=Pre-mRNA-splicing factor SRP55; AltName: Full=Splicing factor, arginine/serine-rich 6	GO:0000166|GO:0003676				9.91	33.66	0.282	0.784	conditionC_vs_conditionI	1.45643	0.0151023	0.0874894	0.400878
TRINITY_DN10113_c0_g1_i2	1357	KOG	0.29	61/209	1e-15	344	Hs20127499	KOG0106	A	RefseqNR	0.56	114/203	8e-64	224	gi|597991633|ref|XP_007366137.1|hypothetical protein DICSQDRAFT_170461 [Dichomitus squalens LYAD-421 SS1]	swissport	0.3	62/209	2e-15	339	sp|Q3TWW8.1|SRSF6_MOUSERecName: Full=Serine/arginine-rich splicing factor 6; AltName: Full=Pre-mRNA-splicing factor SRP55; AltName: Full=Splicing factor, arginine/serine-rich 6 sp|G3V6S8.1|SRSF6_RAT RecName: Full=Serine/arginine-rich splicing factor 6; AltName: Full=Pre-mRNA-splicing factor SRP55; AltName: Full=Splicing factor, arginine/serine-rich 6	GO:0000166|GO:0003676				0	19.96	0	0.421	conditionC_vs_conditionI	7.19014	-0.993487	0.000530405	0.00894061
TRINITY_DN10113_c0_g1_i3	1089	KOG	0.33	48/147	8e-15	494	Hs21361282	KOG0106	A	RefseqNR	0.53	98/186	3e-53	224	gi|597991633|ref|XP_007366137.1|hypothetical protein DICSQDRAFT_170461 [Dichomitus squalens LYAD-421 SS1]	swissport	0.33	48/147	2e-14	489	sp|Q8VE97.1|SRSF4_MOUSERecName: Full=Serine/arginine-rich splicing factor 4; AltName: Full=Splicing factor, arginine/serine-rich 4	GO:0000166|GO:0003676				21.68	20.08	0.701	0.545	conditionC_vs_conditionI	-0.433782	-0.00212364	0.66464	0.982546
TRINITY_DN10113_c0_g1_i4	1291	KOG	0.33	61/187	2e-19	344	Hs20127499	KOG0106	A	RefseqNR	0.63	114/181	1e-68	224	gi|597991633|ref|XP_007366137.1|hypothetical protein DICSQDRAFT_170461 [Dichomitus squalens LYAD-421 SS1]	swissport	0.33	62/187	2e-19	339	sp|Q3TWW8.1|SRSF6_MOUSERecName: Full=Serine/arginine-rich splicing factor 6; AltName: Full=Pre-mRNA-splicing factor SRP55; AltName: Full=Splicing factor, arginine/serine-rich 6 sp|G3V6S8.1|SRSF6_RAT RecName: Full=Serine/arginine-rich splicing factor 6; AltName: Full=Pre-mRNA-splicing factor SRP55; AltName: Full=Splicing factor, arginine/serine-rich 6	GO:0000166|GO:0003676				0	19.5	0	0.43	conditionC_vs_conditionI	7.19014	-0.993487	0.000530405	0.00894061
TRINITY_DN10113_c0_g1_i5	1301	KOG	0.3	61/205	2e-17	344	Hs20127499	KOG0106	A	RefseqNR	0.58	120/208	1e-68	224	gi|597991633|ref|XP_007366137.1|hypothetical protein DICSQDRAFT_170461 [Dichomitus squalens LYAD-421 SS1]	swissport	0.3	62/205	3e-17	339	sp|Q3TWW8.1|SRSF6_MOUSERecName: Full=Serine/arginine-rich splicing factor 6; AltName: Full=Pre-mRNA-splicing factor SRP55; AltName: Full=Splicing factor, arginine/serine-rich 6 sp|G3V6S8.1|SRSF6_RAT RecName: Full=Serine/arginine-rich splicing factor 6; AltName: Full=Pre-mRNA-splicing factor SRP55; AltName: Full=Splicing factor, arginine/serine-rich 6	GO:0000166				5.4	18.8	0.146	0.411	conditionC_vs_conditionI	1.60559	-0.75466	0.14853	0.539418
TRINITY_DN10114_c0_g1_i1	710	KOG								RefseqNR	0.48	115/238	2e-38	818	gi|598006753|ref|XP_007370020.1|hypothetical protein DICSQDRAFT_111985, partial [Dichomitus squalens LYAD-421 SS1]	swissport										137	143	7.584	6.587	conditionC_vs_conditionI	-0.236809	2.62363	0.737947	1
TRINITY_DN10115_c0_g1_i1	1992	KOG								RefseqNR	0.28	177/627	2e-42	581	gi|597989175|ref|XP_007365496.1|hypothetical protein DICSQDRAFT_169806 [Dichomitus squalens LYAD-421 SS1]	swissport						GO:0005515				90.85	159.69	1.496	2.18	conditionC_vs_conditionI	0.514741	2.43556	0.463541	0.903513
TRINITY_DN10115_c0_g1_i2	2062	KOG								RefseqNR	0.28	173/608	1e-41	581	gi|597989175|ref|XP_007365496.1|hypothetical protein DICSQDRAFT_169806 [Dichomitus squalens LYAD-421 SS1]	swissport						GO:0005515				25.15	73.31	0.397	0.966	conditionC_vs_conditionI	1.24338	1.09544	0.102354	0.428951
TRINITY_DN10116_c0_g1_i1	521	KOG	0.44	39/88	7e-13	1002	SPAC19G12.10c	KOG1282	OE	RefseqNR	0.78	98/126	6e-61	510	gi|597984861|ref|XP_007364390.1|peptidase S10 serine carboxypeptidase [Dichomitus squalens LYAD-421 SS1]	swissport	0.52	34/66	1e-12	557	sp|A5AB21.1|CBPYA_ASPNCRecName: Full=Carboxypeptidase Y homolog A; Flags: Precursor	GO:0006508|GO:0004185				87.51	93.18	7.458	6.606	conditionC_vs_conditionI	-0.218831	2.00378	0.764346	1
TRINITY_DN10116_c0_g1_i2	3009	KOG	0.37	163/443	5e-85	532	YMR297w	KOG1282	OE	RefseqNR	0.83	426/511	0	510	gi|597984861|ref|XP_007364390.1|peptidase S10 serine carboxypeptidase [Dichomitus squalens LYAD-421 SS1]	swissport	0.4	177/442	3e-97	553	sp|B8M044.1|CBPYA_TALSNRecName: Full=Carboxypeptidase Y homolog A; Flags: Precursor	GO:0006508|GO:0004185				432	448.34	4.55	3.92	conditionC_vs_conditionI	-0.246322	4.26332	0.713884	1
TRINITY_DN10116_c0_g1_i3	3153	KOG	0.34	165/491	3e-77	532	YMR297w	KOG1282	OE	RefseqNR	0.76	425/559	0	510	gi|597984861|ref|XP_007364390.1|peptidase S10 serine carboxypeptidase [Dichomitus squalens LYAD-421 SS1]	swissport	0.36	178/489	2e-88	553	sp|B8M044.1|CBPYA_TALSNRecName: Full=Carboxypeptidase Y homolog A; Flags: Precursor	GO:0006508|GO:0004185				29.48	35.82	0.293	0.296	conditionC_vs_conditionI	0.0130347	0.57141	1	1
TRINITY_DN10116_c0_g1_i4	3214	KOG	0.36	141/392	8e-74	508	YBR139w	KOG1282	OE	RefseqNR	0.86	338/395	0	510	gi|597984861|ref|XP_007364390.1|peptidase S10 serine carboxypeptidase [Dichomitus squalens LYAD-421 SS1]	swissport	0.39	152/386	4e-81	546	sp|A7F4H5.1|CBPYA_SCLS1RecName: Full=Carboxypeptidase Y homolog A; Flags: Precursor	GO:0006508|GO:0004185				100.01	92.65	0.983	0.755	conditionC_vs_conditionI	-0.403035	2.10234	0.573372	0.94461
TRINITY_DN10117_c0_g1_i1	1866	KOG								RefseqNR						swissport										24.92	43.68	0.439	0.641	conditionC_vs_conditionI	0.514776	0.637326	0.527962	0.908771
TRINITY_DN10117_c0_g1_i2	611	KOG								RefseqNR						swissport										4.58	9.81	0.314	0.554	conditionC_vs_conditionI	0.688912	-1.29752	0.700311	0.998088
TRINITY_DN10117_c0_g1_i3	1800	KOG								RefseqNR						swissport										47.49	34.5	0.868	0.526	conditionC_vs_conditionI	-0.763582	0.898225	0.333635	0.783991
TRINITY_DN10118_c0_g1_i1	1277	KOG	0.34	88/257	1e-42	337	Hs17475657	KOG1163	T	RefseqNR	0.44	110/251	4e-61	380	gi|302693150|ref|XP_003036254.1|hypothetical protein SCHCODRAFT_106150, partial [Schizophyllum commune H4-8]	swissport	0.34	88/257	4e-42	337	sp|Q8N752.2|KC1AL_HUMANRecName: Full=Casein kinase I isoform alpha-like; Short=CKI-alpha-like; AltName: Full=CK1	GO:0005524|GO:0004672|GO:0006468				271.19	196.01	7.333	4.398	conditionC_vs_conditionI	-0.76588	3.37874	0.260709	0.7216
TRINITY_DN10118_c0_g1_i2	1348	KOG	0.36	102/287	1e-50	337	Hs17475657	KOG1163	T	RefseqNR	0.39	150/388	8e-74	372	gi|597904230|ref|XP_007299414.1|kinase-like protein, partial [Stereum hirsutum FP-91666 SS1]	swissport	0.36	102/287	4e-50	337	sp|Q8N752.2|KC1AL_HUMANRecName: Full=Casein kinase I isoform alpha-like; Short=CKI-alpha-like; AltName: Full=CK1	GO:0005524|GO:0004672|GO:0006468				2573.81	2340.99	65.376	49.368	conditionC_vs_conditionI	-0.435724	6.74973	0.507013	0.907247
TRINITY_DN10119_c0_g1_i1	225	KOG								RefseqNR						swissport										8	8	3.787	3.193	conditionC_vs_conditionI	-0.294278	-1.21067	0.854437	1
TRINITY_DN10119_c0_g2_i1	1445	KOG	0.3	57/192	2e-19	325	Hs20149619	KOG1205	Q	RefseqNR	0.55	159/291	5e-99	289	gi|636619743|ref|XP_008041006.1|NAD-P-binding protein [Trametes versicolor FP-101664 SS1]	swissport	0.3	55/185	1e-23	230	sp|Q5HLD8.1|Y2049_STAEQRecName: Full=Uncharacterized oxidoreductase SERP2049 sp|Q8CN40.1|Y2036_STAES RecName: Full=Uncharacterized oxidoreductase SE_2036					22.14	32.22	0.523	0.631	conditionC_vs_conditionI	0.240581	0.314496	0.776274	1
TRINITY_DN10119_c0_g2_i3	1477	KOG	0.3	57/192	1e-18	325	Hs20149619	KOG1205	Q	RefseqNR	0.55	160/291	5e-100	289	gi|636619743|ref|XP_008041006.1|NAD-P-binding protein [Trametes versicolor FP-101664 SS1]	swissport	0.29	54/185	2e-22	230	sp|Q5HLD8.1|Y2049_STAEQRecName: Full=Uncharacterized oxidoreductase SERP2049 sp|Q8CN40.1|Y2036_STAES RecName: Full=Uncharacterized oxidoreductase SE_2036					25.8	25.19	0.586	0.478	conditionC_vs_conditionI	-0.353713	0.254519	0.659012	0.981053
TRINITY_DN10119_c0_g2_i4	1121	KOG	0.3	57/192	4e-19	325	Hs20149619	KOG1205	Q	RefseqNR	0.56	148/264	4e-93	289	gi|636619743|ref|XP_008041006.1|NAD-P-binding protein [Trametes versicolor FP-101664 SS1]	swissport	0.29	54/185	6e-23	230	sp|Q5HLD8.1|Y2049_STAEQRecName: Full=Uncharacterized oxidoreductase SERP2049 sp|Q8CN40.1|Y2036_STAES RecName: Full=Uncharacterized oxidoreductase SE_2036					7.99	0	0.251	0	conditionC_vs_conditionI	-6.17723	-1.9263	0.0140787	0.116678
TRINITY_DN10119_c0_g3_i1	202	KOG								RefseqNR						swissport										0.07	0.6	0.042	0.344	conditionC_vs_conditionI
TRINITY_DN1011_c0_g1_i1	316	KOG								RefseqNR						swissport										2	1	0.408	0.172	conditionC_vs_conditionI	-1.19116	-2.7252	1	1
TRINITY_DN10120_c0_g1_i3	1331	KOG	0.4	69/171	9e-32	293	YOL001w	KOG1674	R	RefseqNR	0.83	236/286	7e-152	275	gi|597974523|ref|XP_007361734.1|cyclin-domain-containing protein [Dichomitus squalens LYAD-421 SS1]	swissport	0.41	65/158	2e-32	483	sp|Q06712.1|PREG_NEUCRRecName: Full=Nuc-1 negative regulatory protein preg; AltName: Full=Phosphatase regulation protein	GO:0019901|GO:0000079				1495.89	2140.97	38.556	45.812	conditionC_vs_conditionI	0.2183	6.28234	0.740041	1
TRINITY_DN10120_c0_g1_i4	786	KOG	0.46	50/108	4e-28	293	YOL001w	KOG1674	R	RefseqNR	0.95	105/110	2e-72	275	gi|597974523|ref|XP_007361734.1|cyclin-domain-containing protein [Dichomitus squalens LYAD-421 SS1]	swissport	0.46	50/108	2e-27	293	sp|P20052.3|PHO80_YEASTRecName: Full=PHO85 cyclin PHO80; AltName: Full=Aminoglycoside antibiotic sensitivity protein 3; AltName: Full=Phosphate system cyclin PHO80	GO:0019901|GO:0000079				50.97	116.37	2.479	4.694	conditionC_vs_conditionI	0.885243	1.84689	0.217706	0.660285
TRINITY_DN10120_c0_g2_i1	250	KOG								RefseqNR						swissport										5.14	3.66	1.799	1.08	conditionC_vs_conditionI	-0.603876	-1.83084	0.7999	1
TRINITY_DN10121_c0_g1_i1	843	KOG								RefseqNR	0.5	21/42	2e-16	309	gi|695532978|ref|XP_009541020.1|hypothetical protein HETIRDRAFT_308369 [Heterobasidion irregulare TC 32-1]	swissport										16.58	31.28	0.732	1.157	conditionC_vs_conditionI	0.564796	0.148988	0.526983	0.908771
TRINITY_DN10121_c0_g1_i2	846	KOG								RefseqNR	0.49	29/59	3e-23	308	gi|597988627|ref|XP_007365354.1|hypothetical protein DICSQDRAFT_146836 [Dichomitus squalens LYAD-421 SS1]	swissport										0	9.04	0	0.335	conditionC_vs_conditionI	6.05016	-1.85892	0.0219002	0.16087
TRINITY_DN10121_c0_g1_i3	422	KOG								RefseqNR	0.36	46/128	1e-12	311	gi|636602185|ref|XP_008032227.1|hypothetical protein TRAVEDRAFT_42399 [Trametes versicolor FP-101664 SS1]	swissport										2.95	2.21	0.345	0.22	conditionC_vs_conditionI	-0.840552	-2.36217	1	1
TRINITY_DN10121_c0_g1_i4	900	KOG								RefseqNR	0.33	51/154	3e-19	308	gi|597988627|ref|XP_007365354.1|hypothetical protein DICSQDRAFT_146836 [Dichomitus squalens LYAD-421 SS1]	swissport										4.65	12.72	0.188	0.43	conditionC_vs_conditionI	1.06289	-1.09207	0.394643	0.849032
TRINITY_DN10121_c0_g1_i5	731	KOG								RefseqNR	0.36	18/50	4e-14	308	gi|597988627|ref|XP_007365354.1|hypothetical protein DICSQDRAFT_146836 [Dichomitus squalens LYAD-421 SS1]	swissport										16.44	20.89	0.879	0.927	conditionC_vs_conditionI	0.0928285	-0.181345	1	1
TRINITY_DN10121_c0_g1_i6	842	KOG								RefseqNR	0.33	51/156	3e-19	308	gi|597988627|ref|XP_007365354.1|hypothetical protein DICSQDRAFT_146836 [Dichomitus squalens LYAD-421 SS1]	swissport										13.71	4.61	0.607	0.172	conditionC_vs_conditionI	-1.75654	-0.987081	0.0910982	0.405939
TRINITY_DN10121_c0_g1_i7	789	KOG								RefseqNR	0.36	18/50	4e-14	308	gi|597988627|ref|XP_007365354.1|hypothetical protein DICSQDRAFT_146836 [Dichomitus squalens LYAD-421 SS1]	swissport										22.67	8.24	1.098	0.335	conditionC_vs_conditionI	-1.80478	-0.371089	0.0528879	0.297155
TRINITY_DN10122_c0_g1_i1	920	KOG	0.31	50/159	1e-18	221	CE10146	KOG3346	R	RefseqNR	0.71	170/238	1e-116	209	gi|597990115|ref|XP_007365746.1|PEBP-like protein [Dichomitus squalens LYAD-421 SS1]	swissport	0.31	50/159	5e-18	221	sp|O16264.1|PEBPH_CAEELRecName: Full=Phosphatidylethanolamine-binding protein homolog F40A3.3					32.37	79.41	1.287	2.629	conditionC_vs_conditionI	1.00239	1.27416	0.187792	0.603832
TRINITY_DN10122_c0_g1_i2	812	KOG	0.3	58/194	1e-21	221	CE10146	KOG3346	R	RefseqNR	0.85	172/202	1e-125	209	gi|597990115|ref|XP_007365746.1|PEBP-like protein [Dichomitus squalens LYAD-421 SS1]	swissport	0.3	63/211	4e-23	197	sp|P31729.2|OV16_ONCVORecName: Full=OV-16 antigen; Flags: Precursor					300.13	305.16	13.985	11.816	conditionC_vs_conditionI	-0.274899	3.72684	0.683066	0.989606
TRINITY_DN10122_c0_g1_i3	873	KOG	0.37	40/108	1e-16	221	CE10146	KOG3346	R	RefseqNR	0.81	88/109	2e-94	209	gi|597990115|ref|XP_007365746.1|PEBP-like protein [Dichomitus squalens LYAD-421 SS1]	swissport	0.37	40/108	4e-16	221	sp|O16264.1|PEBPH_CAEELRecName: Full=Phosphatidylethanolamine-binding protein homolog F40A3.3					114.5	136.43	4.874	4.828	conditionC_vs_conditionI	-0.0442422	2.45391	0.972773	1
TRINITY_DN10123_c0_g1_i1	2436	KOG	0.24	113/467	9e-20	666	At1g51350	KOG1293	R	RefseqNR	0.87	638/736	0	735	gi|597973393|ref|XP_007361445.1|ARM repeat-containing protein [Dichomitus squalens LYAD-421 SS1]	swissport	0.26	76/297	8e-26	673	sp|Q05AL1.1|ARMC8_DANRERecName: Full=Armadillo repeat-containing protein 8	GO:0005515|GO:0005488				1264.52	1195.21	16.705	13.097	conditionC_vs_conditionI	-0.380947	5.74941	0.563136	0.937896
TRINITY_DN10123_c0_g1_i2	2489	KOG	0.25	90/357	9e-18	666	At1g51350	KOG1293	R	RefseqNR	0.86	525/614	0	735	gi|597973393|ref|XP_007361445.1|ARM repeat-containing protein [Dichomitus squalens LYAD-421 SS1]	swissport	0.27	68/251	6e-22	673	sp|Q05AL1.1|ARMC8_DANRERecName: Full=Armadillo repeat-containing protein 8	GO:0005515|GO:0005488				11.47	92.23	0.146	0.985	conditionC_vs_conditionI	2.7528	1.13212	0.00062591	0.0103079
TRINITY_DN10123_c0_g1_i3	2488	KOG	0.24	113/467	9e-20	666	At1g51350	KOG1293	R	RefseqNR	0.87	610/700	0	735	gi|597973393|ref|XP_007361445.1|ARM repeat-containing protein [Dichomitus squalens LYAD-421 SS1]	swissport	0.26	76/297	8e-26	673	sp|Q05AL1.1|ARMC8_DANRERecName: Full=Armadillo repeat-containing protein 8	GO:0005515|GO:0005488				184.06	252.14	2.374	2.705	conditionC_vs_conditionI	0.154769	3.23743	0.825465	1
TRINITY_DN10123_c0_g2_i1	333	KOG								RefseqNR	0.79	52/66	1e-28	735	gi|597973393|ref|XP_007361445.1|ARM repeat-containing protein [Dichomitus squalens LYAD-421 SS1]	swissport										24.95	29.42	4.54	4.474	conditionC_vs_conditionI	-0.0843448	0.323673	0.944323	1
TRINITY_DN10124_c0_g2_i1	1559	KOG	0.37	89/239	9e-45	303	Hs4885119	KOG0794	K	RefseqNR	0.8	358/446	0	440	gi|597985261|ref|XP_007364491.1|cyclin-like protein [Dichomitus squalens LYAD-421 SS1]	swissport	0.39	141/359	8e-72	393	sp|Q4P101.1|SSN8_USTMARecName: Full=RNA polymerase II holoenzyme cyclin-like subunit					303.79	565.64	6.548	10.115	conditionC_vs_conditionI	0.597691	4.20618	0.370445	0.827985
TRINITY_DN10124_c0_g2_i2	1537	KOG	0.4	70/173	1e-36	267	7299935	KOG0794	K	RefseqNR	0.88	176/201	0	440	gi|597985261|ref|XP_007364491.1|cyclin-like protein [Dichomitus squalens LYAD-421 SS1]	swissport	0.52	88/169	1e-49	393	sp|Q4P101.1|SSN8_USTMARecName: Full=RNA polymerase II holoenzyme cyclin-like subunit					395.12	616.9	8.651	11.214	conditionC_vs_conditionI	0.344472	4.43513	0.605521	0.965034
TRINITY_DN10124_c0_g2_i4	1611	KOG	0.42	56/134	1e-37	303	Hs4885119	KOG0794	K	RefseqNR	0.74	260/352	3e-162	440	gi|597985261|ref|XP_007364491.1|cyclin-like protein [Dichomitus squalens LYAD-421 SS1]	swissport	0.53	62/116	8e-58	393	sp|Q4P101.1|SSN8_USTMARecName: Full=RNA polymerase II holoenzyme cyclin-like subunit					66.05	43.26	1.37	0.746	conditionC_vs_conditionI	-0.914818	1.31688	0.221767	0.665614
TRINITY_DN10124_c0_g2_i5	1615	KOG	0.35	80/227	2e-37	303	Hs4885119	KOG0794	K	RefseqNR	0.8	347/435	0	440	gi|597985261|ref|XP_007364491.1|cyclin-like protein [Dichomitus squalens LYAD-421 SS1]	swissport	0.4	137/346	1e-66	393	sp|Q4P101.1|SSN8_USTMARecName: Full=RNA polymerase II holoenzyme cyclin-like subunit					191.03	232.2	3.954	3.987	conditionC_vs_conditionI	-0.0182962	3.20223	0.983644	1
TRINITY_DN10125_c0_g1_i1	318	KOG								RefseqNR	0.51	32/63	6e-13	350	gi|597999997|ref|XP_007368310.1|NAD(P)-binding protein [Dichomitus squalens LYAD-421 SS1]	swissport										6.84	10.27	1.37	1.721	conditionC_vs_conditionI	0.212552	-1.14745	1	1
TRINITY_DN10125_c0_g1_i2	1225	KOG	0.41	62/153	3e-28	336	SPAC513.07	KOG1502	V	RefseqNR	0.58	95/165	4e-89	342	gi|598000023|ref|XP_007368317.1|NAD(P)-binding protein [Dichomitus squalens LYAD-421 SS1]	swissport	0.41	62/153	9e-28	336	sp|Q9UT59.1|YKJ7_SCHPORecName: Full=Putative uncharacterized oxidoreductase C513.07	GO:0003824|GO:0050662				50.24	47.61	1.423	1.119	conditionC_vs_conditionI	-0.356845	1.14849	0.650615	0.981041
TRINITY_DN10125_c0_g1_i3	877	KOG	0.29	39/134	2e-07	342	YOL151w	KOG1502	V	RefseqNR	0.53	67/127	1e-45	350	gi|636620753|ref|XP_008041511.1|D-lactaldehyde dehydrogenase [Trametes versicolor FP-101664 SS1]	swissport	0.3	33/109	5e-10	341	sp|P83775.2|GRP2_CANALRecName: Full=Putative NADPH-dependent methylglyoxal reductase GRP2; AltName: Full=Cytoplasmic antigenic protein 2					47.92	47.11	2.029	1.654	conditionC_vs_conditionI	-0.328371	1.10429	0.67196	0.983506
TRINITY_DN10126_c0_g1_i1	1468	KOG	0.46	139/305	1e-87	306	SPCC1672.01			RefseqNR	0.68	220/324	6e-154	329	gi|636625645|ref|XP_008043957.1|histidinol phosphate phosphatase H [Trametes versicolor FP-101664 SS1]	swissport	0.46	139/305	5e-87	306	sp|O14059.1|HIS9_SCHPORecName: Full=Probable histidinol-phosphatase; Short=HolPase	GO:0004401|GO:0000105|GO:0003824	00340+3.1.3.15	3.1.3.15	3.1.3.15 green	183.03	371.56	4.215	7.113	conditionC_vs_conditionI	0.724251	3.55659	0.281026	0.7216
TRINITY_DN10126_c0_g1_i2	1534	KOG	0.46	139/305	3e-87	306	SPCC1672.01			RefseqNR	0.68	220/324	1e-153	329	gi|636625645|ref|XP_008043957.1|histidinol phosphate phosphatase H [Trametes versicolor FP-101664 SS1]	swissport	0.46	139/305	9e-87	306	sp|O14059.1|HIS9_SCHPORecName: Full=Probable histidinol-phosphatase; Short=HolPase	GO:0004401|GO:0000105|GO:0003824	00340+3.1.3.15	3.1.3.15	3.1.3.15 green	41.51	34.39	0.91	0.631	conditionC_vs_conditionI	-0.60172	0.804969	0.445268	0.885301
TRINITY_DN10126_c0_g1_i3	484	KOG	0.38	25/65	8e-08	306	SPCC1672.01			RefseqNR	0.62	45/72	4e-23	329	gi|695569204|ref|XP_009550582.1|hypothetical protein HETIRDRAFT_327332 [Heterobasidion irregulare TC 32-1]	swissport	0.38	25/65	3e-07	306	sp|O14059.1|HIS9_SCHPORecName: Full=Probable histidinol-phosphatase; Short=HolPase					8.39	10.05	0.795	0.793	conditionC_vs_conditionI	0.0227526	-1.07762	1	1
TRINITY_DN10126_c0_g2_i1	310	KOG	0.52	22/42	1e-08	382	SPAC5H10.04	KOG0134	CR	RefseqNR	0.77	34/44	1e-15	374	gi|598005583|ref|XP_007369802.1|NADH:flavin oxidoreductase/NADH oxidase [Dichomitus squalens LYAD-421 SS1]	swissport	0.52	22/42	4e-08	382	sp|Q09670.1|OYEA_SCHPORecName: Full=Putative NADPH dehydrogenase C5H10.04; AltName: Full=Old yellow enzyme homolog 1					1.07	0	0.23	0	conditionC_vs_conditionI
TRINITY_DN10127_c0_g1_i1	253	KOG								RefseqNR	0.58	26/45	2e-10	650	gi|955501876|ref|XP_014659712.1|conserved hypothetical protein [Moesziomyces antarcticus]	swissport										4	4	1.36	1.147	conditionC_vs_conditionI	-0.289835	-1.94938	1	1
TRINITY_DN10127_c0_g1_i2	519	KOG								RefseqNR						swissport										117.66	103.15	10.084	7.352	conditionC_vs_conditionI	-0.494441	2.2984	0.481787	0.907247
TRINITY_DN10127_c0_g1_i3	2383	KOG								RefseqNR	0.55	189/345	5e-119	347	gi|598007135|ref|XP_007370129.1|hypothetical protein DICSQDRAFT_140633 [Dichomitus squalens LYAD-421 SS1]	swissport										223.34	143.85	3.023	1.616	conditionC_vs_conditionI	-0.929178	3.04081	0.175182	0.581914
TRINITY_DN10128_c0_g1_i1	385	KOG								RefseqNR	0.45	40/89	7e-13	426	gi|807751663|ref|XP_012180626.1|predicted protein [Fibroporia radiculosa]	swissport										1.34	2.43	0.188	0.277	conditionC_vs_conditionI	0.644051	-2.73155	1	1
TRINITY_DN10128_c0_g1_i2	253	KOG								RefseqNR						swissport										2.83	1.93	0.962	0.554	conditionC_vs_conditionI	-0.840552	-2.36217	1	1
TRINITY_DN10128_c0_g2_i1	2082	KOG	0.33	73/220	7e-19	537	ECU09g1750	KOG1079	K	RefseqNR	0.53	120/225	5e-84	348	gi|598003069|ref|XP_007369120.1|hypothetical protein DICSQDRAFT_129066 [Dichomitus squalens LYAD-421 SS1]	swissport	0.33	74/226	2e-14	748	sp|Q98SM3.1|EZH2A_XENLARecName: Full=Histone-lysine N-methyltransferase EZH2; AltName: Full=Enhancer of zeste homolog 2-A	GO:0005515				99.82	88.75	1.559	1.157	conditionC_vs_conditionI	-0.466365	2.07532	0.506858	0.907247
TRINITY_DN10128_c0_g2_i2	1046	KOG								RefseqNR	0.56	169/304	8e-104	348	gi|598003069|ref|XP_007369120.1|hypothetical protein DICSQDRAFT_129066 [Dichomitus squalens LYAD-421 SS1]	swissport										15.01	18.42	0.513	0.526	conditionC_vs_conditionI	-0.0355557	-0.326471	1	1
TRINITY_DN10128_c0_g2_i3	732	KOG								RefseqNR	0.5	94/187	7e-50	348	gi|598003069|ref|XP_007369120.1|hypothetical protein DICSQDRAFT_129066 [Dichomitus squalens LYAD-421 SS1]	swissport										12	34.47	0.638	1.53	conditionC_vs_conditionI	1.19607	0.0784018	0.145812	0.538427
TRINITY_DN10129_c0_g1_i1	973	KOG	0.45	78/174	4e-43	179	YMR009w	KOG2107	S	RefseqNR	0.83	144/174	2e-102	174	gi|597994775|ref|XP_007366958.1|Acireductone dioxygenase [Dichomitus squalens LYAD-421 SS1]	swissport	0.55	97/177	2e-56	173	sp|Q6CH03.1|MTND_YARLIRecName: Full=1,2-dihydroxy-3-keto-5-methylthiopentene dioxygenase; AltName: Full=Acireductone dioxygenase (Fe(2+)-requiring); Short=ARD; Short=Fe-ARD	GO:0010309|GO:0019509|GO:0055114|GO:0016491	00270+1.13.11.54	1.13.11.54	1.13.11.54 green	319.48	639.13	11.904	19.78	conditionC_vs_conditionI	0.703205	4.33962	0.292207	0.733543
TRINITY_DN10129_c0_g1_i2	1036	KOG	0.39	77/195	7e-38	179	YMR009w	KOG2107	S	RefseqNR	0.74	145/195	4e-98	174	gi|597994775|ref|XP_007366958.1|Acireductone dioxygenase [Dichomitus squalens LYAD-421 SS1]	swissport	0.49	98/198	1e-52	173	sp|Q6CH03.1|MTND_YARLIRecName: Full=1,2-dihydroxy-3-keto-5-methylthiopentene dioxygenase; AltName: Full=Acireductone dioxygenase (Fe(2+)-requiring); Short=ARD; Short=Fe-ARD	GO:0010309|GO:0019509|GO:0055114|GO:0016491	00270+1.13.11.54	1.13.11.54	1.13.11.54 green	124.81	196.61	4.31	5.64	conditionC_vs_conditionI	0.357125	2.79602	0.60639	0.965681
TRINITY_DN10129_c0_g1_i3	907	KOG	0.45	78/174	2e-43	179	YMR009w	KOG2107	S	RefseqNR	0.83	144/174	1e-102	174	gi|597994775|ref|XP_007366958.1|Acireductone dioxygenase [Dichomitus squalens LYAD-421 SS1]	swissport	0.55	97/177	9e-57	173	sp|Q6CH03.1|MTND_YARLIRecName: Full=1,2-dihydroxy-3-keto-5-methylthiopentene dioxygenase; AltName: Full=Acireductone dioxygenase (Fe(2+)-requiring); Short=ARD; Short=Fe-ARD	GO:0010309|GO:0019509|GO:0055114|GO:0016491	00270+1.13.11.54	1.13.11.54	1.13.11.54 green	41.71	15.25	1.695	0.516	conditionC_vs_conditionI	-1.77493	0.44264	0.0275041	0.192529
TRINITY_DN1012_c0_g1_i1	203	KOG								RefseqNR						swissport										4	3	2.636	1.683	conditionC_vs_conditionI	-0.688934	-2.07224	1	1
TRINITY_DN10130_c0_g1_i1	835	KOG	0.46	100/216	8e-52	341	SPAC1039.03	KOG1515	V	RefseqNR	0.82	157/191	7e-109	308	gi|597968745|ref|XP_007360252.1|lipase/ esterase [Dichomitus squalens LYAD-421 SS1]	swissport	0.46	100/216	3e-51	341	sp|Q9US38.1|YFZ3_SCHPORecName: Full=AB hydrolase superfamily protein C1039.03	GO:0016787|GO:0008152				10.52	0	0.471	0	conditionC_vs_conditionI	-6.63121	-1.5967	0.00416566	0.0459892
TRINITY_DN10130_c0_g1_i2	1285	KOG	0.42	141/335	1e-78	341	SPAC1039.03	KOG1515	V	RefseqNR	0.83	256/308	0	308	gi|597968745|ref|XP_007360252.1|lipase/ esterase [Dichomitus squalens LYAD-421 SS1]	swissport	0.42	141/335	4e-78	341	sp|Q9US38.1|YFZ3_SCHPORecName: Full=AB hydrolase superfamily protein C1039.03	GO:0016787|GO:0008152				649.48	570	17.427	12.696	conditionC_vs_conditionI	-0.486016	4.7437	0.463633	0.903513
TRINITY_DN10131_c0_g1_i1	1724	KOG	0.29	139/484	1e-57	1158	SPBC776.13	KOG0414	BD	RefseqNR	0.8	392/491	0	1344	gi|598012477|ref|XP_007371514.1|hypothetical protein DICSQDRAFT_184215 [Dichomitus squalens LYAD-421 SS1]	swissport	0.29	139/484	4e-57	1158	sp|O94679.1|CND1_SCHPORecName: Full=Condensin complex subunit 1; AltName: Full=XCAP-D2 homolog; AltName: Full=p128	GO:0005488				237	291.62	4.561	4.665	conditionC_vs_conditionI	0.00222109	3.52117	1	1
TRINITY_DN10132_c0_g1_i1	1185	KOG								RefseqNR	0.75	191/254	2e-121	301	gi|597972001|ref|XP_007361093.1|hypothetical protein DICSQDRAFT_50028 [Dichomitus squalens LYAD-421 SS1]	swissport										39.79	245.98	1.172	6.023	conditionC_vs_conditionI	2.3185	2.56109	0.00146615	0.0202032
TRINITY_DN10132_c0_g1_i2	786	KOG								RefseqNR	0.74	135/183	8e-78	301	gi|597972001|ref|XP_007361093.1|hypothetical protein DICSQDRAFT_50028 [Dichomitus squalens LYAD-421 SS1]	swissport										23.38	21.71	1.14	0.88	conditionC_vs_conditionI	-0.360989	0.0874922	0.743746	1
TRINITY_DN10132_c0_g1_i3	1460	KOG								RefseqNR	0.73	121/165	5e-116	301	gi|597972001|ref|XP_007361093.1|hypothetical protein DICSQDRAFT_50028 [Dichomitus squalens LYAD-421 SS1]	swissport										34.21	103.66	0.795	1.998	conditionC_vs_conditionI	1.31128	1.56663	0.0740798	0.359334
TRINITY_DN10132_c0_g1_i4	1408	KOG								RefseqNR	0.74	226/307	9e-147	301	gi|597972001|ref|XP_007361093.1|hypothetical protein DICSQDRAFT_50028 [Dichomitus squalens LYAD-421 SS1]	swissport										2592.62	4997.65	62.667	100.285	conditionC_vs_conditionI	0.647847	7.3218	0.324339	0.775239
TRINITY_DN10133_c0_g1_i10	1416	KOG								RefseqNR						swissport										6.42	24.92	0.157	0.497	conditionC_vs_conditionI	1.74127	-0.438929	0.074136	0.359334
TRINITY_DN10133_c0_g1_i11	1550	KOG								RefseqNR						swissport										16.36	27.48	0.356	0.497	conditionC_vs_conditionI	0.453306	0.00657654	0.66464	0.982546
TRINITY_DN10133_c0_g1_i12	1564	KOG								RefseqNR						swissport										21.17	58.26	0.45	1.042	conditionC_vs_conditionI	1.16255	0.803007	0.131399	0.501532
TRINITY_DN10133_c0_g1_i14	1575	KOG								RefseqNR						swissport										0	19.63	0	0.344	conditionC_vs_conditionI	7.19014	-0.993487	0.000530405	0.00894061
TRINITY_DN10133_c0_g1_i2	1471	KOG								RefseqNR						swissport										26.5	11.66	0.607	0.22	conditionC_vs_conditionI	-1.40406	-0.111684	0.113191	0.458695
TRINITY_DN10133_c0_g1_i6	1561	KOG								RefseqNR						swissport										0	7.74	0	0.134	conditionC_vs_conditionI	5.88295	-1.97226	0.0347826	0.221366
TRINITY_DN10133_c0_g1_i8	613	KOG								RefseqNR						swissport										2.7	11.3	0.178	0.631	conditionC_vs_conditionI	1.54066	-1.38363	0.189984	0.604488
TRINITY_DN10133_c0_g1_i9	602	KOG								RefseqNR						swissport										4.86	0	0.335	0	conditionC_vs_conditionI	-5.51107	-2.34993	0.0942029	0.405939
TRINITY_DN10134_c0_g1_i1	616	KOG								RefseqNR						swissport										9.27	21.39	0.617	1.195	conditionC_vs_conditionI	0.915118	-0.467244	0.343208	0.796647
TRINITY_DN10134_c0_g1_i2	386	KOG								RefseqNR						swissport										4.73	7.84	0.649	0.899	conditionC_vs_conditionI	0.371882	-1.45359	1	1
TRINITY_DN10134_c0_g1_i3	681	KOG								RefseqNR						swissport										0	7.06	0	0.344	conditionC_vs_conditionI	5.6938	-2.09558	0.0565217	0.297155
TRINITY_DN10134_c0_g1_i4	451	KOG								RefseqNR						swissport										4	4.71	0.429	0.421	conditionC_vs_conditionI	0.0224449	-1.83647	1	1
TRINITY_DN10134_c0_g2_i2	1927	KOG								RefseqNR	0.67	196/292	4e-131	349	gi|597989255|ref|XP_007365517.1|hypothetical protein DICSQDRAFT_180510 [Dichomitus squalens LYAD-421 SS1]	swissport										7.07	20.87	0.126	0.296	conditionC_vs_conditionI	1.27263	-0.559776	0.205414	0.634911
TRINITY_DN10134_c0_g2_i3	863	KOG								RefseqNR	0.56	82/146	1e-59	349	gi|597989255|ref|XP_007365517.1|hypothetical protein DICSQDRAFT_180510 [Dichomitus squalens LYAD-421 SS1]	swissport										28.08	27.88	1.213	1.004	conditionC_vs_conditionI	-0.297536	0.378833	0.734719	1
TRINITY_DN10134_c0_g2_i4	1871	KOG								RefseqNR	0.63	224/358	1e-152	349	gi|597989255|ref|XP_007365517.1|hypothetical protein DICSQDRAFT_180510 [Dichomitus squalens LYAD-421 SS1]	swissport										36.37	68.39	0.638	0.994	conditionC_vs_conditionI	0.617116	1.19654	0.420439	0.878373
TRINITY_DN10134_c0_g2_i5	769	KOG								RefseqNR	0.63	45/71	6e-18	349	gi|597989255|ref|XP_007365517.1|hypothetical protein DICSQDRAFT_180510 [Dichomitus squalens LYAD-421 SS1]	swissport										5.49	9.85	0.272	0.411	conditionC_vs_conditionI	0.688912	-1.29752	0.700311	0.998088
TRINITY_DN10135_c0_g1_i1	1265	KOG	0.26	76/287	6e-29	515	Hs4503201	KOG0156	Q	RefseqNR	0.44	165/372	1e-93	510	gi|597992551|ref|XP_007366382.1|cytochrome P450 [Dichomitus squalens LYAD-421 SS1]	swissport	0.33	92/275	6e-38	528	sp|B8NHY4.1|ORDA_ASPFNRecName: Full=O-methylsterigmatocystin oxidoreductase; Short=OMST oxidoreductase; AltName: Full=Aflatoxin B synthase; AltName: Full=Aflatoxin biosynthesis protein Q; AltName: Full=Cytochrome P450 64 sp|Q5VDD6.2|ORDA_ASPFL RecName: Full=O-methylsterigmatocystin oxidoreductase; Short=OMST oxidoreductase; AltName: Full=Aflatoxin B synthase; AltName: Full=Aflatoxin biosynthesis …	GO:0020037|GO:0016705|GO:0005506|GO:0055114				20.97	9.59	0.575	0.22	conditionC_vs_conditionI	-1.35717	-0.379081	0.147866	0.539418
TRINITY_DN10135_c0_g1_i2	1213	KOG	0.26	81/312	9e-33	515	Hs4503201	KOG0156	Q	RefseqNR	0.5	160/321	9e-106	510	gi|597992551|ref|XP_007366382.1|cytochrome P450 [Dichomitus squalens LYAD-421 SS1]	swissport	0.34	99/294	1e-43	528	sp|B8NHY4.1|ORDA_ASPFNRecName: Full=O-methylsterigmatocystin oxidoreductase; Short=OMST oxidoreductase; AltName: Full=Aflatoxin B synthase; AltName: Full=Aflatoxin biosynthesis protein Q; AltName: Full=Cytochrome P450 64 sp|Q5VDD6.2|ORDA_ASPFL RecName: Full=O-methylsterigmatocystin oxidoreductase; Short=OMST oxidoreductase; AltName: Full=Aflatoxin B synthase; AltName: Full=Aflatoxin biosynthesis …	GO:0020037|GO:0016705|GO:0005506|GO:0055114				32.32	43.75	0.931	1.042	conditionC_vs_conditionI	0.160042	0.780018	0.876722	1
TRINITY_DN10135_c0_g1_i3	595	KOG	0.34	36/105	6e-12	502	At5g57260	KOG0156	Q	RefseqNR	0.59	73/123	8e-47	510	gi|597992551|ref|XP_007366382.1|cytochrome P450 [Dichomitus squalens LYAD-421 SS1]	swissport	0.31	38/122	3e-12	507	sp|P27786.1|CP17A_MOUSERecName: Full=Steroid 17-alpha-hydroxylase/17,20 lyase; AltName: Full=17-alpha-hydroxyprogesterone aldolase; AltName: Full=CYPXVII; AltName: Full=Cytochrome P450 17A1; AltName: Full=Cytochrome P450-C17; Short=Cytochrome P450c17	GO:0020037|GO:0016705|GO:0005506|GO:0055114				39.72	59.66	2.793	3.489	conditionC_vs_conditionI	0.285378	1.15362	0.711208	1
TRINITY_DN10136_c0_g1_i1	1215	KOG	0.38	116/307	2e-47	296	SPAC823.10c	KOG0766	C	RefseqNR	0.78	254/327	7e-174	327	gi|636609617|ref|XP_008035943.1|solute carrier family 25 member 38 [Trametes versicolor FP-101664 SS1]	swissport	0.57	183/319	1e-120	309	sp|B0DK57.1|S2538_LACBSRecName: Full=Solute carrier family 25 member 38 homolog	GO:0006810|GO:0055085|GO:0005739|GO:0005215				850	956	24.341	22.724	conditionC_vs_conditionI	-0.129294	5.29159	0.845574	1
TRINITY_DN10137_c0_g1_i1	929	KOG	0.33	75/225	7e-29	234	YER010c			RefseqNR	0.84	193/230	2e-141	230	gi|597976127|ref|XP_007362155.1|RraA-like protein [Dichomitus squalens LYAD-421 SS1]	swissport	0.33	75/225	3e-28	234	sp|P40011.1|RRAAH_YEASTRecName: Full=4-hydroxy-4-methyl-2-oxoglutarate aldolase; Short=HMG aldolase; AltName: Full=Oxaloacetate decarboxylase; Short=OAA decarboxylase; AltName: Full=Regulator of ribonuclease activity homolog; AltName: Full=RraA-like protein					221.17	306.17	8.713	10.028	conditionC_vs_conditionI	0.170545	3.50777	0.802766	1
TRINITY_DN10137_c0_g1_i2	505	KOG	0.35	48/137	6e-16	234	YER010c			RefseqNR	0.8	105/131	6e-71	230	gi|597976127|ref|XP_007362155.1|RraA-like protein [Dichomitus squalens LYAD-421 SS1]	swissport	0.35	48/137	2e-15	234	sp|P40011.1|RRAAH_YEASTRecName: Full=4-hydroxy-4-methyl-2-oxoglutarate aldolase; Short=HMG aldolase; AltName: Full=Oxaloacetate decarboxylase; Short=OAA decarboxylase; AltName: Full=Regulator of ribonuclease activity homolog; AltName: Full=RraA-like protein					76.83	99.83	6.851	7.419	conditionC_vs_conditionI	0.0780998	1.95991	0.923807	1
TRINITY_DN10138_c0_g1_i1	2047	KOG								RefseqNR	0.29	136/464	1e-32	618	gi|597993605|ref|XP_007366660.1|hypothetical protein DICSQDRAFT_170968 [Dichomitus squalens LYAD-421 SS1]	swissport										140	86	2.228	1.138	conditionC_vs_conditionI	-1.00072	2.35136	0.148611	0.539559
TRINITY_DN10139_c0_g1_i1	1101	KOG	0.31	81/258	5e-27	289	Hs7706314	KOG2606	TO	RefseqNR	0.61	190/311	4e-118	293	gi|636611275|ref|XP_008036772.1|cysteine proteinase [Trametes versicolor FP-101664 SS1]	swissport	0.32	103/322	1e-28	293	sp|Q7ZV00.1|OTU6B_DANRERecName: Full=OTU domain-containing protein 6B					14.1	10.66	0.45	0.287	conditionC_vs_conditionI	-0.640314	-0.666628	0.597593	0.958208
TRINITY_DN10139_c0_g1_i2	1242	KOG	0.32	85/263	2e-30	289	Hs7706314	KOG2606	TO	RefseqNR	0.65	191/294	1e-121	293	gi|636611275|ref|XP_008036772.1|cysteine proteinase [Trametes versicolor FP-101664 SS1]	swissport	0.34	103/305	5e-32	293	sp|Q7ZV00.1|OTU6B_DANRERecName: Full=OTU domain-containing protein 6B					309.88	360.76	8.651	8.365	conditionC_vs_conditionI	-0.0790991	3.86587	0.906769	1
TRINITY_DN10139_c0_g1_i3	1138	KOG	0.31	81/258	7e-27	289	Hs7706314	KOG2606	TO	RefseqNR	0.61	191/311	4e-118	293	gi|636611275|ref|XP_008036772.1|cysteine proteinase [Trametes versicolor FP-101664 SS1]	swissport	0.32	103/322	2e-28	293	sp|Q7ZV00.1|OTU6B_DANRERecName: Full=OTU domain-containing protein 6B					15.4	13.28	0.481	0.344	conditionC_vs_conditionI	-0.500828	-0.526549	0.638759	0.981041
TRINITY_DN10139_c0_g1_i4	1302	KOG	0.37	77/210	7e-30	332	At3g62940	KOG2606	TO	RefseqNR	0.61	191/315	1e-116	293	gi|636611275|ref|XP_008036772.1|cysteine proteinase [Trametes versicolor FP-101664 SS1]	swissport	0.38	78/203	4e-29	293	sp|Q7ZV00.1|OTU6B_DANRERecName: Full=OTU domain-containing protein 6B					31.44	27.05	0.826	0.593	conditionC_vs_conditionI	-0.496026	0.432139	0.552865	0.928103
TRINITY_DN10139_c0_g1_i6	1205	KOG	0.32	85/263	2e-30	289	Hs7706314	KOG2606	TO	RefseqNR	0.65	190/294	1e-121	293	gi|636611275|ref|XP_008036772.1|cysteine proteinase [Trametes versicolor FP-101664 SS1]	swissport	0.34	103/301	3e-32	293	sp|Q7ZV00.1|OTU6B_DANRERecName: Full=OTU domain-containing protein 6B					281.45	438.64	8.138	10.526	conditionC_vs_conditionI	0.344669	3.94657	0.608421	0.967728
TRINITY_DN10139_c0_g2_i1	255	KOG								RefseqNR						swissport										22.73	10.61	7.573	2.973	conditionC_vs_conditionI	-1.35203	-0.259018	0.147385	0.539418
TRINITY_DN1013_c0_g1_i1	403	KOG								RefseqNR						swissport										5	31	0.638	3.308	conditionC_vs_conditionI	2.30782	-0.256475	0.0199098	0.1532
TRINITY_DN10140_c0_g1_i1	1665	KOG								RefseqNR	0.49	141/285	2e-89	296	gi|598011669|ref|XP_007371320.1|hypothetical protein DICSQDRAFT_175364 [Dichomitus squalens LYAD-421 SS1]	swissport										237.41	328.26	4.749	5.449	conditionC_vs_conditionI	0.169874	3.60748	0.803655	1
TRINITY_DN10140_c0_g1_i2	1723	KOG								RefseqNR	0.49	141/285	8e-89	296	gi|598011669|ref|XP_007371320.1|hypothetical protein DICSQDRAFT_175364 [Dichomitus squalens LYAD-421 SS1]	swissport										31.59	237.74	0.607	3.805	conditionC_vs_conditionI	2.59175	2.47415	0.000462804	0.00802905
TRINITY_DN10141_c0_g1_i1	2659	KOG								RefseqNR	0.37	37/101	8e-12	290	gi|597981307|ref|XP_007363475.1|hypothetical protein DICSQDRAFT_153596 [Dichomitus squalens LYAD-421 SS1]	swissport										16.36	0.04	0.199	0	conditionC_vs_conditionI	-7.16723	-1.1706	0.000726851	0.0115662
TRINITY_DN10141_c0_g1_i2	2547	KOG								RefseqNR	0.37	37/101	1e-11	290	gi|597981307|ref|XP_007363475.1|hypothetical protein DICSQDRAFT_153596 [Dichomitus squalens LYAD-421 SS1]	swissport										112.98	116.25	1.423	1.214	conditionC_vs_conditionI	-0.260774	2.3388	0.725968	1
TRINITY_DN10141_c0_g1_i3	286	KOG								RefseqNR						swissport										2.42	4.79	0.607	1.013	conditionC_vs_conditionI	0.983642	-2.08394	0.521739	0.907247
TRINITY_DN10141_c0_g1_i5	2604	KOG								RefseqNR	0.37	37/101	8e-12	290	gi|597981307|ref|XP_007363475.1|hypothetical protein DICSQDRAFT_153596 [Dichomitus squalens LYAD-421 SS1]	swissport										175.62	176.63	2.155	1.797	conditionC_vs_conditionI	-0.29048	2.95644	0.680002	0.989045
TRINITY_DN10141_c0_g1_i6	1531	KOG								RefseqNR	0.37	37/101	4e-12	290	gi|597981307|ref|XP_007363475.1|hypothetical protein DICSQDRAFT_153596 [Dichomitus squalens LYAD-421 SS1]	swissport										10.62	88.29	0.23	1.616	conditionC_vs_conditionI	2.68877	1.07898	0.000799221	0.0125617
TRINITY_DN10142_c0_g1_i1	1198	KOG	0.41	111/272	2e-58	278	7296406	KOG2951	G	RefseqNR	0.9	293/325	0	325	gi|597971083|ref|XP_007360848.1|myo inositol monophosphatase [Dichomitus squalens LYAD-421 SS1]	swissport	0.39	130/331	3e-69	330	sp|P25416.2|QUTG_EMENIRecName: Full=Protein qutG	GO:0046854				940.95	1154.23	27.385	27.896	conditionC_vs_conditionI	-0.00448204	5.499	0.996206	1
TRINITY_DN10142_c0_g1_i2	243	KOG								RefseqNR	0.88	23/26	6e-08	325	gi|597971083|ref|XP_007360848.1|myo inositol monophosphatase [Dichomitus squalens LYAD-421 SS1]	swissport										28.05	35.77	10.628	11.405	conditionC_vs_conditionI	0.0634624	0.548813	1	1
TRINITY_DN10143_c0_g1_i1	1825	KOG	0.35	126/361	1e-38	384	SPCC613.09	KOG4772	J	RefseqNR	0.75	354/470	0	464	gi|597982751|ref|XP_007363852.1|hypothetical protein DICSQDRAFT_102452 [Dichomitus squalens LYAD-421 SS1]	swissport	0.35	126/361	5e-38	384	sp|O74908.1|SEN54_SCHPORecName: Full=Probable tRNA-splicing endonuclease subunit sen54; AltName: Full=tRNA-intron endonuclease sen54					440.2	393.69	7.96	5.908	conditionC_vs_conditionI	-0.45803	4.19656	0.49166	0.907247
TRINITY_DN10143_c0_g1_i2	1761	KOG	0.35	82/237	5e-33	384	SPCC613.09	KOG4772	J	RefseqNR	0.71	240/337	0	464	gi|597982751|ref|XP_007363852.1|hypothetical protein DICSQDRAFT_102452 [Dichomitus squalens LYAD-421 SS1]	swissport	0.35	82/237	2e-32	384	sp|O74908.1|SEN54_SCHPORecName: Full=Probable tRNA-splicing endonuclease subunit sen54; AltName: Full=tRNA-intron endonuclease sen54					187.98	125.07	3.536	1.95	conditionC_vs_conditionI	-0.886933	2.81133	0.200034	0.622756
TRINITY_DN10143_c0_g1_i3	1088	KOG	0.31	52/169	4e-09	384	SPCC613.09	KOG4772	J	RefseqNR	0.66	182/274	3e-95	464	gi|597982751|ref|XP_007363852.1|hypothetical protein DICSQDRAFT_102452 [Dichomitus squalens LYAD-421 SS1]	swissport	0.28	42/152	6e-09	557	sp|Q7SC91.2|SEN54_NEUCRRecName: Full=Probable tRNA-splicing endonuclease subunit tsp-5; AltName: Full=tRNA-intron endonuclease sen54					12.33	12.56	0.397	0.344	conditionC_vs_conditionI	-0.181573	-0.675306	1	1
TRINITY_DN10143_c0_g1_i4	259	KOG	0.48	26/54	9e-08	384	SPCC613.09	KOG4772	J	RefseqNR	0.88	60/68	7e-36	464	gi|597982751|ref|XP_007363852.1|hypothetical protein DICSQDRAFT_102452 [Dichomitus squalens LYAD-421 SS1]	swissport	0.48	26/54	3e-07	384	sp|O74908.1|SEN54_SCHPORecName: Full=Probable tRNA-splicing endonuclease subunit sen54; AltName: Full=tRNA-intron endonuclease sen54					2.49	5.68	0.795	1.53	conditionC_vs_conditionI	1.24021	-1.96085	0.521739	0.907247
TRINITY_DN10144_c0_g1_i1	1073	KOG	0.3	53/178	3e-09	185	Hs7705529	KOG3329	T	RefseqNR	0.7	121/172	3e-76	177	gi|597971333|ref|XP_007360917.1|Mog1p/PsbP-like protein [Dichomitus squalens LYAD-421 SS1]	swissport	0.31	55/176	1e-08	185	sp|Q9JIB0.1|MOG1_MOUSERecName: Full=Ran guanine nucleotide release factor; Short=RanGNRF; AltName: Full=Ran-binding protein MOG1					5.76	33.89	0.188	0.937	conditionC_vs_conditionI	2.18278	-0.119854	0.0200777	0.154234
TRINITY_DN10144_c0_g1_i2	1182	KOG	0.33	58/176	2e-18	185	Hs7705529	KOG3329	T	RefseqNR	0.79	139/176	2e-94	177	gi|597971333|ref|XP_007360917.1|Mog1p/PsbP-like protein [Dichomitus squalens LYAD-421 SS1]	swissport	0.35	61/174	1e-18	185	sp|Q9JIB0.1|MOG1_MOUSERecName: Full=Ran guanine nucleotide release factor; Short=RanGNRF; AltName: Full=Ran-binding protein MOG1					1290.6	2018.97	38.159	49.569	conditionC_vs_conditionI	0.346266	6.14021	0.598639	0.959484
TRINITY_DN10144_c0_g1_i3	1237	KOG	0.31	49/158	1e-11	185	Hs7705529	KOG3329	T	RefseqNR	0.8	121/152	8e-80	177	gi|597971333|ref|XP_007360917.1|Mog1p/PsbP-like protein [Dichomitus squalens LYAD-421 SS1]	swissport	0.33	51/156	4e-11	185	sp|Q9JIB0.1|MOG1_MOUSERecName: Full=Ran guanine nucleotide release factor; Short=RanGNRF; AltName: Full=Ran-binding protein MOG1					25.63	46.14	0.722	1.071	conditionC_vs_conditionI	0.522375	0.694939	0.507356	0.907247
TRINITY_DN10145_c0_g2_i1	1455	KOG								RefseqNR	0.81	141/174	6e-86	176	gi|598010435|ref|XP_007371022.1|hypothetical protein DICSQDRAFT_93860 [Dichomitus squalens LYAD-421 SS1]	swissport										609	732	14.184	14.149	conditionC_vs_conditionI	-0.0334515	4.85835	0.963331	1
TRINITY_DN10146_c0_g1_i10	2178	KOG	0.4	173/436	8e-91	425	Hs7705897	KOG0634	E	RefseqNR	0.82	380/464	0	466	gi|597978279|ref|XP_007362702.1|PLP-dependent transferase [Dichomitus squalens LYAD-421 SS1]	swissport	0.39	172/436	8e-91	425	sp|Q5E9N4.1|AADAT_BOVINRecName: Full=Kynurenine/alpha-aminoadipate aminotransferase, mitochondrial; Short=KAT/AadAT; AltName: Full=2-aminoadipate aminotransferase; AltName: Full=2-aminoadipate transaminase; AltName: Full=Alpha-aminoadipate aminotransferase; Short=AadAT; AltName: Full=Kynurenine aminotransferase II; AltName: Full=Kynurenine--oxoglutarate aminotransferase II; AltName: Full=Kynureni…	GO:0009058|GO:0003824|GO:0030170				0	50.65	0	0.631	conditionC_vs_conditionI	8.53462	0.17227	1.03208e-06	5.002e-05
TRINITY_DN10146_c0_g1_i4	2216	KOG	0.4	173/436	1e-90	425	Hs7705897	KOG0634	E	RefseqNR	0.82	380/464	0	466	gi|597978279|ref|XP_007362702.1|PLP-dependent transferase [Dichomitus squalens LYAD-421 SS1]	swissport	0.39	172/436	1e-90	425	sp|Q5E9N4.1|AADAT_BOVINRecName: Full=Kynurenine/alpha-aminoadipate aminotransferase, mitochondrial; Short=KAT/AadAT; AltName: Full=2-aminoadipate aminotransferase; AltName: Full=2-aminoadipate transaminase; AltName: Full=Alpha-aminoadipate aminotransferase; Short=AadAT; AltName: Full=Kynurenine aminotransferase II; AltName: Full=Kynurenine--oxoglutarate aminotransferase II; AltName: Full=Kynureni…	GO:0009058|GO:0003824|GO:0030170				25.77	5.04	0.377	0.057	conditionC_vs_conditionI	-2.64433	-0.359098	0.00477114	0.051538
TRINITY_DN10146_c0_g1_i5	1415	KOG	0.44	121/277	1e-63	425	Hs7705897	KOG0634	E	RefseqNR	0.85	238/280	6e-170	466	gi|597978279|ref|XP_007362702.1|PLP-dependent transferase [Dichomitus squalens LYAD-421 SS1]	swissport	0.44	121/277	4e-63	425	sp|Q8N5Z0.2|AADAT_HUMANRecName: Full=Kynurenine/alpha-aminoadipate aminotransferase, mitochondrial; Short=KAT/AadAT; AltName: Full=2-aminoadipate aminotransferase; AltName: Full=2-aminoadipate transaminase; AltName: Full=Alpha-aminoadipate aminotransferase; Short=AadAT; AltName: Full=Kynurenine aminotransferase II; AltName: Full=Kynurenine--oxoglutarate aminotransferase II; AltName: Full=Kynureni…	GO:0009058|GO:0003824|GO:0030170				0	20.82	0	0.411	conditionC_vs_conditionI	7.26006	-0.936016	0.000390825	0.00690227
TRINITY_DN10146_c0_g1_i6	1365	KOG	0.44	121/277	8e-64	425	Hs7705897	KOG0634	E	RefseqNR	0.85	238/280	3e-170	466	gi|597978279|ref|XP_007362702.1|PLP-dependent transferase [Dichomitus squalens LYAD-421 SS1]	swissport	0.44	121/277	3e-63	425	sp|Q8N5Z0.2|AADAT_HUMANRecName: Full=Kynurenine/alpha-aminoadipate aminotransferase, mitochondrial; Short=KAT/AadAT; AltName: Full=2-aminoadipate aminotransferase; AltName: Full=2-aminoadipate transaminase; AltName: Full=Alpha-aminoadipate aminotransferase; Short=AadAT; AltName: Full=Kynurenine aminotransferase II; AltName: Full=Kynurenine--oxoglutarate aminotransferase II; AltName: Full=Kynureni…	GO:0009058|GO:0003824|GO:0030170				19.81	34.52	0.492	0.717	conditionC_vs_conditionI	0.506105	0.331805	0.527497	0.908771
TRINITY_DN10146_c0_g1_i7	2242	KOG	0.4	173/436	1e-90	425	Hs7705897	KOG0634	E	RefseqNR	0.82	381/464	0	466	gi|597978279|ref|XP_007362702.1|PLP-dependent transferase [Dichomitus squalens LYAD-421 SS1]	swissport	0.39	172/436	1e-90	425	sp|Q5E9N4.1|AADAT_BOVINRecName: Full=Kynurenine/alpha-aminoadipate aminotransferase, mitochondrial; Short=KAT/AadAT; AltName: Full=2-aminoadipate aminotransferase; AltName: Full=2-aminoadipate transaminase; AltName: Full=Alpha-aminoadipate aminotransferase; Short=AadAT; AltName: Full=Kynurenine aminotransferase II; AltName: Full=Kynurenine--oxoglutarate aminotransferase II; AltName: Full=Kynureni…	GO:0009058|GO:0003824|GO:0030170				40.43	41.97	0.586	0.507	conditionC_vs_conditionI	-0.227778	0.897237	0.809098	1
TRINITY_DN10147_c0_g1_i1	2388	KOG								RefseqNR	0.45	338/746	0	845	gi|598000757|ref|XP_007368507.1|hypothetical protein DICSQDRAFT_172686 [Dichomitus squalens LYAD-421 SS1]	swissport						GO:0004672|GO:0006468				327	803.52	4.414	8.996	conditionC_vs_conditionI	0.998799	4.56493	0.13516	0.513486
TRINITY_DN10148_c0_g1_i1	1301	KOG								RefseqNR	0.5	178/356	8e-79	352	gi|597984351|ref|XP_007364259.1|hypothetical protein DICSQDRAFT_179606 [Dichomitus squalens LYAD-421 SS1]	swissport										10.88	30.41	0.293	0.669	conditionC_vs_conditionI	1.14059	-0.0708886	0.187314	0.602644
TRINITY_DN10148_c0_g1_i2	1411	KOG								RefseqNR	0.5	178/356	4e-78	352	gi|597984351|ref|XP_007364259.1|hypothetical protein DICSQDRAFT_179606 [Dichomitus squalens LYAD-421 SS1]	swissport										7.74	19.93	0.188	0.402	conditionC_vs_conditionI	1.01291	-0.555628	0.315121	0.762139
TRINITY_DN10148_c0_g1_i3	1420	KOG								RefseqNR	0.5	177/356	2e-77	352	gi|597984351|ref|XP_007364259.1|hypothetical protein DICSQDRAFT_179606 [Dichomitus squalens LYAD-421 SS1]	swissport										18.39	35.66	0.439	0.707	conditionC_vs_conditionI	0.6977	0.302245	0.389778	0.846961
TRINITY_DN10149_c0_g1_i1	241	KOG								RefseqNR	0.94	49/52	6e-28	155	gi|597987307|ref|XP_007365018.1|NADH dehydrogenase, alpha subcomplex, subunit 8 [Dichomitus squalens LYAD-421 SS1]	swissport	0.73	27/37	2e-11	183	sp|P21976.2|NDUA8_NEUCRRecName: Full=NADH-ubiquinone oxidoreductase 20.8 kDa subunit					31.56	53.44	12.238	17.447	conditionC_vs_conditionI	0.427765	0.924776	0.602008	0.962508
TRINITY_DN10149_c0_g1_i2	739	KOG	0.41	43/106	2e-24	172	Hs7657369	KOG3458	C	RefseqNR	0.96	149/155	2e-108	155	gi|597987307|ref|XP_007365018.1|NADH dehydrogenase, alpha subcomplex, subunit 8 [Dichomitus squalens LYAD-421 SS1]	swissport	0.59	81/138	4e-50	183	sp|P21976.2|NDUA8_NEUCRRecName: Full=NADH-ubiquinone oxidoreductase 20.8 kDa subunit					1871.12	1743.1	98.368	76.165	conditionC_vs_conditionI	-0.401068	6.30473	0.541817	0.921148
TRINITY_DN10149_c0_g1_i4	799	KOG	0.34	43/125	5e-21	172	Hs7657369	KOG3458	C	RefseqNR	0.85	149/175	1e-102	155	gi|597987307|ref|XP_007365018.1|NADH dehydrogenase, alpha subcomplex, subunit 8 [Dichomitus squalens LYAD-421 SS1]	swissport	0.51	81/158	5e-45	183	sp|P21976.2|NDUA8_NEUCRRecName: Full=NADH-ubiquinone oxidoreductase 20.8 kDa subunit					876.33	776.46	41.673	30.688	conditionC_vs_conditionI	-0.473662	5.18058	0.4738	0.907247
TRINITY_DN1014_c0_g2_i1	293	KOG								RefseqNR						swissport										1	2	0.241	0.402	conditionC_vs_conditionI	0.644051	-2.73155	1	1
TRINITY_DN10150_c0_g1_i1	1856	KOG	0.31	129/419	2e-49	521	YOR306c	KOG2504	G	RefseqNR	0.74	334/452	0	503	gi|597997395|ref|XP_007367627.1|MFS general substrate transporter [Dichomitus squalens LYAD-421 SS1]	swissport	0.31	129/419	6e-49	521	sp|Q08777.2|MCH5_YEASTRecName: Full=Riboflavin transporter MCH5					220.6	165.98	3.912	2.447	conditionC_vs_conditionI	-0.711256	3.10712	0.29848	0.741597
TRINITY_DN10150_c0_g1_i2	792	KOG	0.35	34/98	2e-10	521	YOR306c	KOG2504	G	RefseqNR	0.62	106/170	1e-59	503	gi|597997395|ref|XP_007367627.1|MFS general substrate transporter [Dichomitus squalens LYAD-421 SS1]	swissport	0.35	34/98	7e-10	521	sp|Q08777.2|MCH5_YEASTRecName: Full=Riboflavin transporter MCH5					6.7	10.59	0.324	0.421	conditionC_vs_conditionI	0.348271	-1.08244	0.866239	1
TRINITY_DN10150_c0_g1_i3	342	KOG								RefseqNR	0.85	39/46	7e-17	503	gi|597997395|ref|XP_007367627.1|MFS general substrate transporter [Dichomitus squalens LYAD-421 SS1]	swissport										0	8.28	0	1.195	conditionC_vs_conditionI	5.88295	-1.97226	0.0347826	0.221366
TRINITY_DN10150_c0_g1_i4	2018	KOG	0.31	129/417	2e-47	521	YOR306c	KOG2504	G	RefseqNR	0.74	335/453	0	503	gi|597997395|ref|XP_007367627.1|MFS general substrate transporter [Dichomitus squalens LYAD-421 SS1]	swissport	0.31	129/417	7e-47	521	sp|Q08777.2|MCH5_YEASTRecName: Full=Riboflavin transporter MCH5					35.14	33.73	0.565	0.449	conditionC_vs_conditionI	-0.339453	0.663875	0.696416	0.998088
TRINITY_DN10150_c0_g1_i5	599	KOG								RefseqNR	0.81	58/72	6e-29	503	gi|597997395|ref|XP_007367627.1|MFS general substrate transporter [Dichomitus squalens LYAD-421 SS1]	swissport										8.68	5.42	0.607	0.315	conditionC_vs_conditionI	-1.12546	-1.35274	0.305221	0.74795
TRINITY_DN10150_c0_g3_i1	289	KOG								RefseqNR						swissport										1.88	1	0.46	0.21	conditionC_vs_conditionI	-1.19116	-2.7252	1	1
TRINITY_DN10151_c0_g1_i1	1558	KOG	0.33	126/386	6e-46	398	SPAC23H3.05c	KOG1273	R	RefseqNR	0.87	387/443	0	443	gi|597985019|ref|XP_007364430.1|COMPASS complex protein [Dichomitus squalens LYAD-421 SS1]	swissport	0.32	143/446	2e-52	489	sp|Q9VPH8.2|RBBP5_DROMERecName: Full=Retinoblastoma-binding protein 5 homolog	GO:0005515				403.93	338	8.713	6.052	conditionC_vs_conditionI	-0.556003	4.03338	0.406923	0.863815
TRINITY_DN10151_c0_g1_i2	1621	KOG	0.32	129/407	1e-44	398	SPAC23H3.05c	KOG1273	R	RefseqNR	0.83	387/464	0	443	gi|597985019|ref|XP_007364430.1|COMPASS complex protein [Dichomitus squalens LYAD-421 SS1]	swissport	0.32	123/380	1e-49	489	sp|Q9VPH8.2|RBBP5_DROMERecName: Full=Retinoblastoma-binding protein 5 homolog	GO:0005515				43.07	54	0.889	0.927	conditionC_vs_conditionI	0.029687	1.12045	1	1
TRINITY_DN10152_c0_g1_i2	1839	KOG	0.34	107/319	2e-35	502	SPBC9B6.11c	KOG2338	K	RefseqNR	0.67	259/389	1e-168	441	gi|636603471|ref|XP_008032870.1|Endonuclease/exonuclease/phosphatase [Trametes versicolor FP-101664 SS1]	swissport	0.34	107/319	7e-35	502	sp|Q9Y7M8.1|YNTB_SCHPORecName: Full=Probable RNA exonuclease C9B6.11c					47.19	59.34	0.847	0.88	conditionC_vs_conditionI	0.0291263	1.24359	1	1
TRINITY_DN10152_c0_g1_i3	565	KOG	0.38	60/159	3e-21	502	SPBC9B6.11c	KOG2338	K	RefseqNR	0.76	109/144	2e-73	441	gi|636603471|ref|XP_008032870.1|Endonuclease/exonuclease/phosphatase [Trametes versicolor FP-101664 SS1]	swissport	0.38	60/159	1e-20	502	sp|Q9Y7M8.1|YNTB_SCHPORecName: Full=Probable RNA exonuclease C9B6.11c					4.6	24.71	0.345	1.558	conditionC_vs_conditionI	1.99902	-0.483392	0.0480368	0.278856
TRINITY_DN10152_c0_g1_i5	499	KOG								RefseqNR	0.8	40/50	2e-19	441	gi|636603471|ref|XP_008032870.1|Endonuclease/exonuclease/phosphatase [Trametes versicolor FP-101664 SS1]	swissport										0	3.43	0	0.258	conditionC_vs_conditionI	4.5081	-2.73788	0.285714	0.7216
TRINITY_DN10152_c0_g1_i6	1768	KOG	0.29	136/463	6e-41	502	SPBC9B6.11c	KOG2338	K	RefseqNR	0.68	304/445	0	441	gi|636603471|ref|XP_008032870.1|Endonuclease/exonuclease/phosphatase [Trametes versicolor FP-101664 SS1]	swissport	0.29	136/463	2e-40	502	sp|Q9Y7M8.1|YNTB_SCHPORecName: Full=Probable RNA exonuclease C9B6.11c					136.51	270.36	2.552	4.206	conditionC_vs_conditionI	0.679481	3.11568	0.315823	0.763435
TRINITY_DN10152_c0_g1_i7	903	KOG	0.36	83/228	2e-27	502	SPBC9B6.11c	KOG2338	K	RefseqNR	0.7	149/214	2e-101	441	gi|636603471|ref|XP_008032870.1|Endonuclease/exonuclease/phosphatase [Trametes versicolor FP-101664 SS1]	swissport	0.36	83/228	6e-27	502	sp|Q9Y7M8.1|YNTB_SCHPORecName: Full=Probable RNA exonuclease C9B6.11c					46.7	29.89	1.904	1.013	conditionC_vs_conditionI	-0.943378	0.833944	0.221791	0.665614
TRINITY_DN10152_c0_g2_i1	293	KOG								RefseqNR						swissport										0	17.26	0	3.451	conditionC_vs_conditionI	6.95741	-1.18159	0.00100641	0.0148522
TRINITY_DN10153_c0_g1_i1	1278	KOG								RefseqNR	0.86	60/70	7e-31	385	gi|636605717|ref|XP_008033993.1|t-SNARE [Trametes versicolor FP-101664 SS1]	swissport										15.76	21.56	0.429	0.488	conditionC_vs_conditionI	0.159515	-0.14819	0.925108	1
TRINITY_DN10153_c0_g1_i2	2542	KOG	0.37	97/264	4e-38	301	SPAC823.05c	KOG0809	U	RefseqNR	0.74	239/321	1e-135	385	gi|636605717|ref|XP_008033993.1|t-SNARE [Trametes versicolor FP-101664 SS1]	swissport	0.37	97/264	2e-37	301	sp|Q9P6P1.1|TLG2_SCHPORecName: Full=t-SNARE affecting a late Golgi compartment protein 2; AltName: Full=Syntaxin tlg2	GO:0005515				0.09	28.86	0	0.306	conditionC_vs_conditionI	7.72312	-0.545511	5.79138e-05	0.00143399
TRINITY_DN10153_c0_g1_i3	1813	KOG	0.37	97/264	6e-39	301	SPAC823.05c	KOG0809	U	RefseqNR	0.74	239/321	7e-139	385	gi|636605717|ref|XP_008033993.1|t-SNARE [Trametes versicolor FP-101664 SS1]	swissport	0.37	97/264	2e-38	301	sp|Q9P6P1.1|TLG2_SCHPORecName: Full=t-SNARE affecting a late Golgi compartment protein 2; AltName: Full=Syntaxin tlg2	GO:0005515				77.6	58.08	1.412	0.88	conditionC_vs_conditionI	-0.724926	1.62081	0.317431	0.766041
TRINITY_DN10153_c0_g1_i4	1194	KOG								RefseqNR	0.86	60/70	5e-31	385	gi|636605717|ref|XP_008033993.1|t-SNARE [Trametes versicolor FP-101664 SS1]	swissport										11.32	0.9	0.335	0.019	conditionC_vs_conditionI	-3.58654	-1.50661	0.0197869	0.152752
TRINITY_DN10153_c0_g1_i5	1529	KOG	0.35	114/327	9e-45	301	SPAC823.05c	KOG0809	U	RefseqNR	0.76	299/391	0	385	gi|636605717|ref|XP_008033993.1|t-SNARE [Trametes versicolor FP-101664 SS1]	swissport	0.35	114/327	3e-44	301	sp|Q9P6P1.1|TLG2_SCHPORecName: Full=t-SNARE affecting a late Golgi compartment protein 2; AltName: Full=Syntaxin tlg2	GO:0016020|GO:0005515|GO:0016192				654.11	660.32	14.404	12.065	conditionC_vs_conditionI	-0.28563	4.84171	0.667628	0.982546
TRINITY_DN10153_c0_g1_i6	1242	KOG	0.35	75/212	4e-25	301	SPAC823.05c	KOG0809	U	RefseqNR	0.72	194/269	7e-106	385	gi|636605717|ref|XP_008033993.1|t-SNARE [Trametes versicolor FP-101664 SS1]	swissport	0.35	75/212	1e-24	301	sp|Q9P6P1.1|TLG2_SCHPORecName: Full=t-SNARE affecting a late Golgi compartment protein 2; AltName: Full=Syntaxin tlg2	GO:0005515				11.4	26.23	0.314	0.612	conditionC_vs_conditionI	0.935153	-0.199827	0.2718	0.7216
TRINITY_DN10153_c0_g1_i7	2458	KOG	0.37	97/264	4e-38	301	SPAC823.05c	KOG0809	U	RefseqNR	0.74	239/321	5e-136	385	gi|636605717|ref|XP_008033993.1|t-SNARE [Trametes versicolor FP-101664 SS1]	swissport	0.37	97/264	1e-37	301	sp|Q9P6P1.1|TLG2_SCHPORecName: Full=t-SNARE affecting a late Golgi compartment protein 2; AltName: Full=Syntaxin tlg2	GO:0005515				32.72	24.05	0.429	0.258	conditionC_vs_conditionI	-0.754917	0.416072	0.360004	0.816918
TRINITY_DN10154_c0_g1_i3	1375	KOG	0.75	198/265	1e-136	283	SPAC29B12.06c	KOG3036	R	RefseqNR	0.97	323/334	0	334	gi|597979411|ref|XP_007362990.1|Rcd1-domain-containing protein [Dichomitus squalens LYAD-421 SS1]	swissport	0.75	198/265	5e-136	283	sp|Q92368.1|RCD1_SCHPORecName: Full=Cell differentiation protein rcd1	GO:0005488				2472	3204	61.391	66.05	conditionC_vs_conditionI	0.0753329	6.93111	0.908999	1
TRINITY_DN10155_c0_g1_i1	1027	KOG	0.31	68/219	1e-22	295	YKL128c	KOG4754	G	RefseqNR	0.76	188/249	3e-134	286	gi|597983703|ref|XP_007364095.1|hypothetical protein DICSQDRAFT_55321, partial [Dichomitus squalens LYAD-421 SS1]	swissport	0.34	81/235	2e-29	315	sp|Q5ACP5.1|PGA12_CANALRecName: Full=Phosphomutase-like protein 3; AltName: Full=Predicted GPI-anchored protein 12; Flags: Precursor					63.43	70.95	2.218	2.055	conditionC_vs_conditionI	-0.126157	1.57672	0.877801	1
TRINITY_DN10155_c0_g1_i2	1085	KOG	0.29	59/202	3e-15	295	YKL128c	KOG4754	G	RefseqNR	0.74	151/203	2e-105	286	gi|597983703|ref|XP_007364095.1|hypothetical protein DICSQDRAFT_55321, partial [Dichomitus squalens LYAD-421 SS1]	swissport	0.33	71/217	8e-22	315	sp|Q5ACP5.1|PGA12_CANALRecName: Full=Phosphomutase-like protein 3; AltName: Full=Predicted GPI-anchored protein 12; Flags: Precursor					30.95	23.46	1.015	0.641	conditionC_vs_conditionI	-0.726077	0.341994	0.405182	0.861354
TRINITY_DN10155_c0_g1_i3	1260	KOG	0.29	68/233	1e-18	295	YKL128c	KOG4754	G	RefseqNR	0.74	207/281	1e-146	286	gi|597983703|ref|XP_007364095.1|hypothetical protein DICSQDRAFT_55321, partial [Dichomitus squalens LYAD-421 SS1]	swissport	0.31	94/304	3e-26	315	sp|Q5ACP5.1|PGA12_CANALRecName: Full=Phosphomutase-like protein 3; AltName: Full=Predicted GPI-anchored protein 12; Flags: Precursor					56.16	35.59	1.538	0.813	conditionC_vs_conditionI	-0.933658	1.08064	0.206639	0.637674
TRINITY_DN10155_c0_g2_i1	403	KOG								RefseqNR	0.62	55/88	3e-26	286	gi|597983703|ref|XP_007364095.1|hypothetical protein DICSQDRAFT_55321, partial [Dichomitus squalens LYAD-421 SS1]	swissport										4.03	21.69	0.513	2.314	conditionC_vs_conditionI	2.12971	-0.662495	0.0520938	0.295691
TRINITY_DN10155_c0_g2_i2	340	KOG								RefseqNR	0.83	55/66	3e-31	286	gi|597983703|ref|XP_007364095.1|hypothetical protein DICSQDRAFT_55321, partial [Dichomitus squalens LYAD-421 SS1]	swissport										26.44	18.31	4.623	2.677	conditionC_vs_conditionI	-0.82457	0.0695787	0.321053	0.771912
TRINITY_DN10156_c0_g1_i1	1145	KOG								RefseqNR	0.43	46/107	2e-10	645	gi|636604625|ref|XP_008033447.1|hypothetical protein TRAVEDRAFT_17278 [Trametes versicolor FP-101664 SS1]	swissport										63.36	49.09	1.946	1.252	conditionC_vs_conditionI	-0.65994	1.34576	0.366683	0.824023
TRINITY_DN10156_c0_g1_i2	1089	KOG								RefseqNR	0.43	48/111	4e-09	645	gi|636604625|ref|XP_008033447.1|hypothetical protein TRAVEDRAFT_17278 [Trametes versicolor FP-101664 SS1]	swissport										107.48	64.05	3.504	1.73	conditionC_vs_conditionI	-1.03873	1.95648	0.144784	0.535581
TRINITY_DN10156_c0_g1_i3	346	KOG								RefseqNR						swissport										14.58	2	2.469	0.287	conditionC_vs_conditionI	-3.1203	-1.10811	0.0167826	0.134368
TRINITY_DN10156_c0_g1_i4	1202	KOG								RefseqNR	0.39	48/122	2e-08	645	gi|636604625|ref|XP_008033447.1|hypothetical protein TRAVEDRAFT_17278 [Trametes versicolor FP-101664 SS1]	swissport										13.65	30.5	0.397	0.736	conditionC_vs_conditionI	0.795787	0.0287366	0.391806	0.848741
TRINITY_DN10156_c0_g1_i7	406	KOG								RefseqNR						swissport										3.5	4.17	0.439	0.44	conditionC_vs_conditionI	-0.289835	-1.94938	1	1
TRINITY_DN10156_c0_g1_i8	1149	KOG								RefseqNR	0.46	48/104	1e-09	645	gi|636604625|ref|XP_008033447.1|hypothetical protein TRAVEDRAFT_17278 [Trametes versicolor FP-101664 SS1]	swissport										63.28	0	1.935	0	conditionC_vs_conditionI	-9.137	0.625872	4.09326e-08	3.35663e-06
TRINITY_DN10156_c0_g1_i9	1042	KOG								RefseqNR						swissport										6.14	8.19	0.209	0.229	conditionC_vs_conditionI	0.11413	-1.36822	1	1
TRINITY_DN10157_c0_g1_i1	473	KOG	0.33	29/88	2e-07	166	At4g32320			RefseqNR	0.84	125/148	3e-83	365	gi|636605441|ref|XP_008033855.1|peroxidase [Trametes versicolor FP-101664 SS1]	swissport	0.8	118/148	1e-76	362	sp|Q96TS6.1|PEM3_PHLRARecName: Full=Manganese peroxidase 3; Short=MnP3; AltName: Full=Manganese peroxidase isozyme 3; Flags: Precursor	GO:0006979|GO:0020037|GO:0004601|GO:0055114				3.5	11.99	0.345	0.985	conditionC_vs_conditionI	1.26271	-1.23057	0.352672	0.806609
TRINITY_DN10157_c0_g1_i4	524	KOG								RefseqNR	0.76	128/169	2e-81	365	gi|636605441|ref|XP_008033855.1|peroxidase [Trametes versicolor FP-101664 SS1]	swissport	0.71	120/169	3e-74	362	sp|Q96TS6.1|PEM3_PHLRARecName: Full=Manganese peroxidase 3; Short=MnP3; AltName: Full=Manganese peroxidase isozyme 3; Flags: Precursor					0	13.1	0	0.918	conditionC_vs_conditionI	6.57396	-1.47967	0.00416566	0.0459892
TRINITY_DN10157_c0_g1_i5	473	KOG	0.33	29/88	4e-07	166	At4g32320			RefseqNR	0.85	129/152	3e-86	365	gi|636605441|ref|XP_008033855.1|peroxidase [Trametes versicolor FP-101664 SS1]	swissport	0.8	121/152	5e-79	362	sp|Q96TS6.1|PEM3_PHLRARecName: Full=Manganese peroxidase 3; Short=MnP3; AltName: Full=Manganese peroxidase isozyme 3; Flags: Precursor	GO:0006979|GO:0020037|GO:0004601|GO:0055114				3.5	36.91	0.345	3.031	conditionC_vs_conditionI	2.87609	-0.0955781	0.00402553	0.0459892
TRINITY_DN10157_c1_g1_i1	1999	KOG	0.28	67/238	3e-10	279	At4g35970			RefseqNR	0.85	307/361	0	361	gi|598010863|ref|XP_007371128.1|manganese peroxidase isozyme precursor [Dichomitus squalens LYAD-421 SS1]	swissport	0.63	213/338	1e-140	361	sp|O94753.1|VPL2_PLEERRecName: Full=Versatile peroxidase VPL2; AltName: Full=Versatile liquid phase peroxidase 2; Flags: Precursor	GO:0006979|GO:0020037|GO:0004601|GO:0055114				45	82	0.732	1.109	conditionC_vs_conditionI	0.565674	1.47565	0.443737	0.884237
TRINITY_DN10157_c1_g2_i1	601	KOG								RefseqNR						swissport										8	23	0.554	1.329	conditionC_vs_conditionI	1.21325	-0.43096	0.199929	0.622541
TRINITY_DN10157_c1_g3_i1	294	KOG								RefseqNR						swissport										8.85	0	2.092	0	conditionC_vs_conditionI	-6.34494	-1.80817	0.00922396	0.0851046
TRINITY_DN10157_c1_g3_i2	1507	KOG	0.3	72/240	1e-12	279	At4g35970			RefseqNR	0.78	283/361	0	361	gi|598010863|ref|XP_007371128.1|manganese peroxidase isozyme precursor [Dichomitus squalens LYAD-421 SS1]	swissport	0.65	225/347	2e-150	361	sp|O94753.1|VPL2_PLEERRecName: Full=Versatile peroxidase VPL2; AltName: Full=Versatile liquid phase peroxidase 2; Flags: Precursor	GO:0006979|GO:0020037|GO:0004601|GO:0055114				88.15	78	1.977	1.453	conditionC_vs_conditionI	-0.472177	1.892	0.499736	0.907247
TRINITY_DN10158_c0_g1_i1	903	KOG	0.38	85/225	6e-29	241	Hs7706270	KOG4018	S	RefseqNR	0.81	198/243	3e-131	243	gi|597971751|ref|XP_007361028.1|RWD-domain-containing protein [Dichomitus squalens LYAD-421 SS1]	swissport	0.37	85/232	8e-26	243	sp|Q99ND9.1|RWDD1_RATRecName: Full=RWD domain-containing protein 1; AltName: Full=Small androgen receptor-interacting protein	GO:0005515				1384.72	1347.42	56.517	45.687	conditionC_vs_conditionI	-0.338964	5.89838	0.606689	0.966133
TRINITY_DN10158_c0_g1_i2	890	KOG	0.38	72/190	3e-24	241	Hs7706270	KOG4018	S	RefseqNR	0.77	173/224	5e-113	243	gi|597971751|ref|XP_007361028.1|RWD-domain-containing protein [Dichomitus squalens LYAD-421 SS1]	swissport	0.37	72/197	2e-21	243	sp|Q9CQK7.1|RWDD1_MOUSERecName: Full=RWD domain-containing protein 1; AltName: Full=DRG family-regulatory protein 2; AltName: Full=IH1					203.2	144	8.441	4.971	conditionC_vs_conditionI	-0.793686	2.95471	0.247054	0.70983
TRINITY_DN10158_c0_g1_i3	948	KOG	0.36	86/239	3e-26	241	Hs7706270	KOG4018	S	RefseqNR	0.7	181/258	3e-109	243	gi|597971751|ref|XP_007361028.1|RWD-domain-containing protein [Dichomitus squalens LYAD-421 SS1]	swissport	0.34	84/246	1e-23	243	sp|Q9CQK7.1|RWDD1_MOUSERecName: Full=RWD domain-containing protein 1; AltName: Full=DRG family-regulatory protein 2; AltName: Full=IH1					28.21	29.47	1.088	0.937	conditionC_vs_conditionI	-0.247153	0.401265	0.789628	1
TRINITY_DN10158_c0_g1_i4	961	KOG	0.38	72/188	3e-24	241	Hs7706270	KOG4018	S	RefseqNR	0.79	157/199	3e-100	243	gi|597971751|ref|XP_007361028.1|RWD-domain-containing protein [Dichomitus squalens LYAD-421 SS1]	swissport	0.37	72/195	2e-21	243	sp|Q9CQK7.1|RWDD1_MOUSERecName: Full=RWD domain-containing protein 1; AltName: Full=DRG family-regulatory protein 2; AltName: Full=IH1					55.86	30.11	2.113	0.946	conditionC_vs_conditionI	-1.19559	0.995166	0.11552	0.465348
TRINITY_DN10159_c0_g1_i1	1619	KOG								RefseqNR	0.31	102/326	2e-35	346	gi|636629355|ref|XP_008045812.1|hypothetical protein TRAVEDRAFT_54677 [Trametes versicolor FP-101664 SS1]	swissport										190.12	213.17	3.923	3.652	conditionC_vs_conditionI	-0.133922	3.13841	0.847243	1
TRINITY_DN10159_c0_g1_i2	1506	KOG								RefseqNR	0.31	102/326	2e-35	346	gi|636629355|ref|XP_008045812.1|hypothetical protein TRAVEDRAFT_54677 [Trametes versicolor FP-101664 SS1]	swissport										11.43	30.65	0.251	0.574	conditionC_vs_conditionI	1.18768	-0.0404441	0.165529	0.558834
TRINITY_DN10159_c0_g1_i3	1465	KOG								RefseqNR	0.31	102/326	1e-35	346	gi|636629355|ref|XP_008045812.1|hypothetical protein TRAVEDRAFT_54677 [Trametes versicolor FP-101664 SS1]	swissport										600.45	761.18	13.87	14.598	conditionC_vs_conditionI	0.0440667	4.87577	0.948248	1
TRINITY_DN10160_c0_g1_i1	409	KOG								RefseqNR	0.41	41/101	3e-12	677	gi|636606947|ref|XP_008034608.1|hypothetical protein TRAVEDRAFT_114364 [Trametes versicolor FP-101664 SS1]	swissport										4.34	0	0.544	0	conditionC_vs_conditionI	-5.19703	-2.52296	0.161491	0.54925
TRINITY_DN10160_c0_g2_i1	2548	KOG	0.37	196/534	2e-115	579	YHR194w			RefseqNR	0.89	520/586	0	580	gi|597975875|ref|XP_007362092.1|mitochondrial distribution and morphology protein family 31/32 [Dichomitus squalens LYAD-421 SS1]	swissport	0.37	196/534	6e-115	579	sp|P38880.1|MDM31_YEASTRecName: Full=Mitochondrial distribution and morphology protein 31; Flags: Precursor	GO:0000001|GO:0005743|GO:0007005				606.96	779.98	7.636	8.145	conditionC_vs_conditionI	0.0629071	4.90205	0.926362	1
TRINITY_DN10160_c0_g2_i2	2424	KOG	0.37	196/534	7e-116	579	YHR194w			RefseqNR	0.9	505/560	0	580	gi|597975875|ref|XP_007362092.1|mitochondrial distribution and morphology protein family 31/32 [Dichomitus squalens LYAD-421 SS1]	swissport	0.37	196/534	3e-115	579	sp|P38880.1|MDM31_YEASTRecName: Full=Mitochondrial distribution and morphology protein 31; Flags: Precursor	GO:0000001|GO:0005743|GO:0007005				531.96	295.46	7.061	3.26	conditionC_vs_conditionI	-1.1492	4.21671	0.0873093	0.400456
TRINITY_DN10160_c0_g2_i3	1385	KOG	0.38	116/306	3e-62	579	YHR194w			RefseqNR	0.87	302/347	0	580	gi|597975875|ref|XP_007362092.1|mitochondrial distribution and morphology protein family 31/32 [Dichomitus squalens LYAD-421 SS1]	swissport	0.38	116/306	1e-61	579	sp|P38880.1|MDM31_YEASTRecName: Full=Mitochondrial distribution and morphology protein 31; Flags: Precursor	GO:0000001|GO:0005743|GO:0007005				17.36	0	0.429	0	conditionC_vs_conditionI	-7.2541	-1.09822	0.000390825	0.00690227
TRINITY_DN10160_c0_g2_i4	702	KOG								RefseqNR	0.81	76/94	3e-39	580	gi|597975875|ref|XP_007362092.1|mitochondrial distribution and morphology protein family 31/32 [Dichomitus squalens LYAD-421 SS1]	swissport						GO:0000001|GO:0005743|GO:0007005				14.37	7.56	0.805	0.354	conditionC_vs_conditionI	-1.09306	-0.81751	0.302645	0.7458
TRINITY_DN10161_c0_g3_i1	1928	KOG	0.84	283/335	0	349	SPAC24B11.06c	KOG0660	T	RefseqNR	0.99	335/337	0	370	gi|597971193|ref|XP_007360879.1|mitogen activated protein kinase [Dichomitus squalens LYAD-421 SS1]	swissport	0.92	309/335	0	365	sp|Q56R42.1|HOG1_CRYNHRecName: Full=Mitogen-activated protein kinase HOG1; Short=MAP kinase HOG1 sp|P0CP69.1|HOG1_CRYNB RecName: Full=Mitogen-activated protein kinase HOG1; Short=MAP kinase HOG1 sp|P0CP68.1|HOG1_CRYNJ RecName: Full=Mitogen-activated protein kinase HOG1; Short=MAP kinase HOG1	GO:0005524|GO:0004672|GO:0006468|GO:0004707	04150+2.7.11.24	2.7.11.24	2.7.11.24 green	240.1	70.93	4.09	1.004	conditionC_vs_conditionI	-2.05388	2.84574	0.00373707	0.0433009
TRINITY_DN10161_c0_g3_i2	1866	KOG	0.83	288/347	0	349	SPAC24B11.06c	KOG0660	T	RefseqNR	0.98	363/370	0	370	gi|597971193|ref|XP_007360879.1|mitogen activated protein kinase [Dichomitus squalens LYAD-421 SS1]	swissport	0.89	318/356	0	365	sp|Q56R42.1|HOG1_CRYNHRecName: Full=Mitogen-activated protein kinase HOG1; Short=MAP kinase HOG1 sp|P0CP69.1|HOG1_CRYNB RecName: Full=Mitogen-activated protein kinase HOG1; Short=MAP kinase HOG1 sp|P0CP68.1|HOG1_CRYNJ RecName: Full=Mitogen-activated protein kinase HOG1; Short=MAP kinase HOG1	GO:0005524|GO:0004672|GO:0006468|GO:0004707	04150+2.7.11.24	2.7.11.24	2.7.11.24 green	3883.22	2261.14	68.525	33.116	conditionC_vs_conditionI	-1.07902	7.10305	0.10311	0.431354
TRINITY_DN10161_c0_g3_i3	1933	KOG	0.86	230/267	6e-171	349	SPAC24B11.06c	KOG0660	T	RefseqNR	1	270/271	0	370	gi|597971193|ref|XP_007360879.1|mitogen activated protein kinase [Dichomitus squalens LYAD-421 SS1]	swissport	0.94	252/269	0	365	sp|Q56R42.1|HOG1_CRYNHRecName: Full=Mitogen-activated protein kinase HOG1; Short=MAP kinase HOG1 sp|P0CP69.1|HOG1_CRYNB RecName: Full=Mitogen-activated protein kinase HOG1; Short=MAP kinase HOG1 sp|P0CP68.1|HOG1_CRYNJ RecName: Full=Mitogen-activated protein kinase HOG1; Short=MAP kinase HOG1	GO:0005524|GO:0004672|GO:0006468|GO:0004707	04150+2.7.11.24	2.7.11.24	2.7.11.24 green	58.54	12.93	0.994	0.182	conditionC_vs_conditionI	-2.46858	0.779757	0.00199246	0.0258904
TRINITY_DN10161_c0_g5_i1	285	KOG								RefseqNR						swissport										2.14	0	0.544	0	conditionC_vs_conditionI	-4.23583	-2.94459	0.52381	0.907247
TRINITY_DN10162_c0_g1_i1	1194	KOG	0.36	114/318	1e-51	313	At4g24570	KOG0759	C	RefseqNR	0.77	254/331	0	331	gi|636605919|ref|XP_008034094.1|mitochondrial carrier [Trametes versicolor FP-101664 SS1]	swissport	0.34	104/305	3e-57	294	sp|B0G143.1|UCPB_DICDIRecName: Full=Mitochondrial substrate carrier family protein ucpB; AltName: Full=Solute carrier family 25 member 30 homolog; AltName: Full=Uncoupler protein B					15.37	81.38	0.45	1.979	conditionC_vs_conditionI	2.12581	1.04651	0.00753696	0.0737986
TRINITY_DN10162_c0_g1_i2	1190	KOG	0.36	113/318	7e-51	313	At4g24570	KOG0759	C	RefseqNR	0.77	255/331	0	331	gi|636605919|ref|XP_008034094.1|mitochondrial carrier [Trametes versicolor FP-101664 SS1]	swissport	0.34	103/305	1e-56	294	sp|B0G143.1|UCPB_DICDIRecName: Full=Mitochondrial substrate carrier family protein ucpB; AltName: Full=Solute carrier family 25 member 30 homolog; AltName: Full=Uncoupler protein B					24.18	56.89	0.711	1.386	conditionC_vs_conditionI	0.945832	0.843006	0.221791	0.665614
TRINITY_DN10162_c0_g1_i3	338	KOG								RefseqNR	0.67	35/52	6e-14	1018	gi|597994195|ref|XP_007366809.1|hypothetical protein DICSQDRAFT_162011 [Dichomitus squalens LYAD-421 SS1]	swissport										2.44	10.05	0.429	1.482	conditionC_vs_conditionI	1.96415	-1.5547	0.137874	0.518841
TRINITY_DN10162_c0_g1_i4	334	KOG								RefseqNR	0.69	36/52	2e-14	1018	gi|597994195|ref|XP_007366809.1|hypothetical protein DICSQDRAFT_162011 [Dichomitus squalens LYAD-421 SS1]	swissport										0	8.68	0	1.31	conditionC_vs_conditionI	6.05016	-1.85892	0.0219002	0.16087
TRINITY_DN10163_c0_g1_i1	689	KOG	0.5	59/118	1e-30	101	Hs13569870	KOG4146	O	RefseqNR	0.71	84/118	3e-53	118	gi|597912945|ref|XP_007303771.1|ubiquitin-like modifier 1 [Stereum hirsutum FP-91666 SS1]	swissport	0.69	83/120	2e-49	124	sp|A8P008.1|URM1_COPC7RecName: Full=Ubiquitin-related modifier 1	GO:0034227|GO:0005737				246.5	145.86	14.205	6.988	conditionC_vs_conditionI	-1.05084	3.14043	0.12078	0.479261
TRINITY_DN10163_c0_g1_i2	578	KOG	0.5	59/118	5e-31	101	Hs13569870	KOG4146	O	RefseqNR	0.74	87/117	4e-54	115	gi|599369956|ref|XP_007394917.1|hypothetical protein PHACADRAFT_194660 [Phanerochaete carnosa HHB-10118-sp]	swissport	0.67	80/120	8e-50	124	sp|A8P008.1|URM1_COPC7RecName: Full=Ubiquitin-related modifier 1	GO:0034227|GO:0005737				467.88	341.37	34.289	20.812	conditionC_vs_conditionI	-0.755358	4.16709	0.257099	0.7216
TRINITY_DN10163_c0_g3_i1	253	KOG								RefseqNR	0.7	30/43	2e-12	118	gi|597912945|ref|XP_007303771.1|ubiquitin-like modifier 1 [Stereum hirsutum FP-91666 SS1]	swissport	0.53	27/51	2e-10	124	sp|A8P008.1|URM1_COPC7RecName: Full=Ubiquitin-related modifier 1					52.62	29.77	17.897	8.508	conditionC_vs_conditionI	-1.11632	0.943333	0.140317	0.525518
TRINITY_DN10164_c0_g1_i1	2630	KOG								RefseqNR	0.43	269/631	6e-123	790	gi|597996127|ref|XP_007367305.1|hypothetical protein DICSQDRAFT_181632 [Dichomitus squalens LYAD-421 SS1]	swissport	0.41	114/278	1e-50	1356	sp|Q00808.1|HETE1_PODASRecName: Full=Vegetative incompatibility protein HET-E-1					115.97	608.46	1.412	6.138	conditionC_vs_conditionI	2.09002	3.88722	0.0026543	0.0332166
TRINITY_DN10164_c0_g1_i2	2572	KOG								RefseqNR	0.43	269/631	4e-123	790	gi|597996127|ref|XP_007367305.1|hypothetical protein DICSQDRAFT_181632 [Dichomitus squalens LYAD-421 SS1]	swissport	0.41	114/278	8e-51	1356	sp|Q00808.1|HETE1_PODASRecName: Full=Vegetative incompatibility protein HET-E-1					180.03	89.54	2.238	0.927	conditionC_vs_conditionI	-1.29755	2.61692	0.0624278	0.319467
TRINITY_DN10165_c0_g1_i2	2336	KOG								RefseqNR	0.42	51/122	2e-18	185	gi|597971301|ref|XP_007360909.1|hypothetical protein DICSQDRAFT_131867 [Dichomitus squalens LYAD-421 SS1]	swissport						GO:0005634|GO:0000981|GO:0006355|GO:0008270				13.27	180.4	0.188	2.065	conditionC_vs_conditionI	3.48127	1.9901	1.56926e-05	0.000486409
TRINITY_DN10165_c0_g1_i3	461	KOG								RefseqNR						swissport										31.56	34.34	3.243	2.935	conditionC_vs_conditionI	-0.210602	0.599123	0.86039	1
TRINITY_DN10165_c0_g1_i4	1070	KOG								RefseqNR						swissport										0	45.61	0	1.262	conditionC_vs_conditionI	8.38618	0.0383403	2.04881e-06	8.75007e-05
TRINITY_DN10165_c0_g1_i7	509	KOG								RefseqNR						swissport										9.56	24.99	0.847	1.836	conditionC_vs_conditionI	1.01492	-0.272884	0.248713	0.712136
TRINITY_DN10165_c0_g1_i8	2375	KOG								RefseqNR	0.42	51/122	2e-18	185	gi|597971301|ref|XP_007360909.1|hypothetical protein DICSQDRAFT_131867 [Dichomitus squalens LYAD-421 SS1]	swissport						GO:0005634|GO:0000981|GO:0006355|GO:0008270				112.69	51.12	1.527	0.574	conditionC_vs_conditionI	-1.44415	1.91191	0.0448505	0.265124
TRINITY_DN10165_c0_g1_i9	2383	KOG								RefseqNR	0.41	54/132	2e-18	185	gi|597971301|ref|XP_007360909.1|hypothetical protein DICSQDRAFT_131867 [Dichomitus squalens LYAD-421 SS1]	swissport						GO:0005634|GO:0000981|GO:0006355|GO:0008270				28.92	28.54	0.387	0.325	conditionC_vs_conditionI	-0.297581	0.426273	0.742425	1
TRINITY_DN10166_c0_g1_i1	673	KOG								RefseqNR	0.77	50/65	2e-23	1461	gi|598010321|ref|XP_007370995.1|Oligoxyloglucan reducing end-specific cellobiohydrolase [Dichomitus squalens LYAD-421 SS1]	swissport	0.6	41/68	1e-15	1502	sp|A8PE82.2|VPS10_COPC7RecName: Full=Vacuolar protein sorting/targeting protein 10; AltName: Full=Carboxypeptidase Y receptor; Short=CPY receptor; AltName: Full=Sortilin VPS10; AltName: Full=Vacuolar carboxypeptidase sorting receptor VPS10; Flags: Precursor					7.73	0	0.46	0	conditionC_vs_conditionI	-6.17723	-1.9263	0.0140787	0.116678
TRINITY_DN10166_c0_g1_i11	338	KOG								RefseqNR						swissport										9.33	9	1.653	1.329	conditionC_vs_conditionI	-0.29478	-1.0728	0.866239	1
TRINITY_DN10166_c0_g1_i2	674	KOG								RefseqNR	0.73	47/64	6e-24	1463	gi|636614193|ref|XP_008038231.1|Oligoxyloglucan reducing end-specific cellobiohydrolase [Trametes versicolor FP-101664 SS1]	swissport	0.58	39/67	9e-16	1502	sp|A8PE82.2|VPS10_COPC7RecName: Full=Vacuolar protein sorting/targeting protein 10; AltName: Full=Carboxypeptidase Y receptor; Short=CPY receptor; AltName: Full=Sortilin VPS10; AltName: Full=Vacuolar carboxypeptidase sorting receptor VPS10; Flags: Precursor					10.27	19.31	0.607	0.956	conditionC_vs_conditionI	0.621491	-0.504625	0.545468	0.921148
TRINITY_DN10166_c0_g1_i3	780	KOG								RefseqNR	0.79	57/72	9e-28	1461	gi|598010321|ref|XP_007370995.1|Oligoxyloglucan reducing end-specific cellobiohydrolase [Dichomitus squalens LYAD-421 SS1]	swissport	0.6	45/75	2e-19	1502	sp|A8PE82.2|VPS10_COPC7RecName: Full=Vacuolar protein sorting/targeting protein 10; AltName: Full=Carboxypeptidase Y receptor; Short=CPY receptor; AltName: Full=Sortilin VPS10; AltName: Full=Vacuolar carboxypeptidase sorting receptor VPS10; Flags: Precursor					11.24	4.12	0.554	0.172	conditionC_vs_conditionI	-1.72402	-1.26708	0.109379	0.448014
TRINITY_DN10166_c0_g1_i4	745	KOG								RefseqNR	0.73	52/71	1e-27	1463	gi|636614193|ref|XP_008038231.1|Oligoxyloglucan reducing end-specific cellobiohydrolase [Trametes versicolor FP-101664 SS1]	swissport	0.58	43/74	8e-19	1502	sp|A8PE82.2|VPS10_COPC7RecName: Full=Vacuolar protein sorting/targeting protein 10; AltName: Full=Carboxypeptidase Y receptor; Short=CPY receptor; AltName: Full=Sortilin VPS10; AltName: Full=Vacuolar carboxypeptidase sorting receptor VPS10; Flags: Precursor					5.29	16.83	0.272	0.727	conditionC_vs_conditionI	1.44634	-0.858279	0.219277	0.660904
TRINITY_DN10166_c0_g1_i5	874	KOG								RefseqNR	0.79	57/72	2e-27	1461	gi|598010321|ref|XP_007370995.1|Oligoxyloglucan reducing end-specific cellobiohydrolase [Dichomitus squalens LYAD-421 SS1]	swissport	0.63	47/75	3e-19	1502	sp|A8PE82.2|VPS10_COPC7RecName: Full=Vacuolar protein sorting/targeting protein 10; AltName: Full=Carboxypeptidase Y receptor; Short=CPY receptor; AltName: Full=Sortilin VPS10; AltName: Full=Vacuolar carboxypeptidase sorting receptor VPS10; Flags: Precursor					8.62	10.26	0.366	0.363	conditionC_vs_conditionI	-0.144956	-1.01087	1	1
TRINITY_DN10166_c0_g1_i8	797	KOG								RefseqNR	0.79	57/72	9e-28	1461	gi|598010321|ref|XP_007370995.1|Oligoxyloglucan reducing end-specific cellobiohydrolase [Dichomitus squalens LYAD-421 SS1]	swissport	0.63	47/75	2e-19	1502	sp|A8PE82.2|VPS10_COPC7RecName: Full=Vacuolar protein sorting/targeting protein 10; AltName: Full=Carboxypeptidase Y receptor; Short=CPY receptor; AltName: Full=Sortilin VPS10; AltName: Full=Vacuolar carboxypeptidase sorting receptor VPS10; Flags: Precursor					3.25	17.49	0.157	0.698	conditionC_vs_conditionI	2.16237	-0.979561	0.0493358	0.283951
TRINITY_DN10166_c0_g1_i9	621	KOG								RefseqNR	0.78	50/64	5e-24	1461	gi|598010321|ref|XP_007370995.1|Oligoxyloglucan reducing end-specific cellobiohydrolase [Dichomitus squalens LYAD-421 SS1]	swissport	0.58	39/67	1e-15	1502	sp|A8PE82.2|VPS10_COPC7RecName: Full=Vacuolar protein sorting/targeting protein 10; AltName: Full=Carboxypeptidase Y receptor; Short=CPY receptor; AltName: Full=Sortilin VPS10; AltName: Full=Vacuolar carboxypeptidase sorting receptor VPS10; Flags: Precursor					5.25	0	0.345	0	conditionC_vs_conditionI	-5.51107	-2.34993	0.0942029	0.405939
TRINITY_DN10166_c0_g2_i1	372	KOG	0.32	37/114	1e-09	482	SPBC1683.12	KOG2533	G	RefseqNR	0.66	75/113	2e-45	454	gi|597995019|ref|XP_007367021.1|MFS general substrate transporter [Dichomitus squalens LYAD-421 SS1]	swissport	0.32	37/114	4e-09	482	sp|Q9P6J0.1|YHDC_SCHPORecName: Full=Uncharacterized transporter C1683.12					5.74	2.85	0.847	0.354	conditionC_vs_conditionI	-1.26073	-1.82519	0.442579	0.883034
TRINITY_DN10166_c0_g2_i2	425	KOG	0.34	30/89	3e-07	522	SPCC757.13	KOG2533	G	RefseqNR	0.7	64/92	8e-38	417	gi|597994961|ref|XP_007367006.1|MFS general substrate transporter [Dichomitus squalens LYAD-421 SS1]	swissport	0.34	30/89	1e-06	522	sp|O74923.1|YJ7D_SCHPORecName: Full=Uncharacterized transporter C757.13					3.26	4.15	0.387	0.402	conditionC_vs_conditionI	0.112152	-2.07809	1	1
TRINITY_DN10166_c0_g3_i1	279	KOG								RefseqNR	0.6	31/52	3e-12	437	gi|636618421|ref|XP_008040345.1|MFS general substrate transporter [Trametes versicolor FP-101664 SS1]	swissport										4	4	1.067	0.899	conditionC_vs_conditionI	-0.289835	-1.94938	1	1
TRINITY_DN10167_c0_g1_i11	1569	KOG								RefseqNR						swissport										37.48	14.94	0.805	0.268	conditionC_vs_conditionI	-1.59258	0.313246	0.0470814	0.275443
TRINITY_DN10167_c0_g1_i12	1568	KOG								RefseqNR						swissport										11.08	50.01	0.241	0.889	conditionC_vs_conditionI	1.87491	0.4388	0.0224924	0.163709
TRINITY_DN10167_c0_g1_i15	1650	KOG								RefseqNR						swissport										0	8.02	0	0.134	conditionC_vs_conditionI	5.88295	-1.97226	0.0347826	0.221366
TRINITY_DN10167_c0_g1_i16	1703	KOG								RefseqNR						swissport										0	69.67	0	1.128	conditionC_vs_conditionI	8.99042	0.589519	7.59584e-08	5.53678e-06
TRINITY_DN10167_c0_g1_i17	1097	KOG								RefseqNR						swissport										9.57	5.22	0.314	0.143	conditionC_vs_conditionI	-1.27569	-1.27217	0.23879	0.695343
TRINITY_DN10167_c0_g1_i19	1233	KOG								RefseqNR						swissport										38.97	7.32	1.098	0.172	conditionC_vs_conditionI	-2.7529	0.168146	0.00196944	0.0258904
TRINITY_DN10167_c0_g1_i23	1636	KOG								RefseqNR						swissport										29	0	0.596	0	conditionC_vs_conditionI	-8.0207	-0.426619	1.44592e-05	0.000451922
TRINITY_DN10167_c0_g1_i24	1500	KOG								RefseqNR						swissport										11.42	52.71	0.262	0.985	conditionC_vs_conditionI	1.95875	0.501417	0.016233	0.130858
TRINITY_DN10167_c0_g1_i27	1705	KOG								RefseqNR						swissport										57.75	0	1.13	0	conditionC_vs_conditionI	-9.01792	0.510796	7.59584e-08	5.53678e-06
TRINITY_DN10167_c0_g1_i29	1772	KOG								RefseqNR						swissport										0	10.4	0	0.163	conditionC_vs_conditionI	6.19998	-1.75405	0.0140787	0.116678
TRINITY_DN10167_c0_g1_i4	1364	KOG								RefseqNR						swissport										22.06	24.54	0.554	0.507	conditionC_vs_conditionI	-0.113831	0.138758	1	1
TRINITY_DN10167_c0_g1_i5	1637	KOG								RefseqNR						swissport										21	21.68	0.429	0.363	conditionC_vs_conditionI	-0.230411	0.0237925	0.865284	1
TRINITY_DN10167_c0_g1_i6	1232	KOG								RefseqNR						swissport										25.67	28.5	0.722	0.669	conditionC_vs_conditionI	-0.191063	0.326729	0.833964	1
TRINITY_DN10168_c0_g1_i1	216	KOG	0.45	28/62	3e-11	205	At5g52210	KOG0076	U	RefseqNR	0.92	57/62	1e-32	218	gi|636605649|ref|XP_008033959.1|P-loop containing nucleoside triphosphate hydrolase protein [Trametes versicolor FP-101664 SS1]	swissport	0.47	29/62	2e-09	201	sp|Q32LJ2.1|ARFRP_BOVINRecName: Full=ADP-ribosylation factor-related protein 1; Short=ARF-related protein 1					5.42	10.81	2.908	4.914	conditionC_vs_conditionI	0.824631	-1.2256	0.580436	0.949268
TRINITY_DN10168_c0_g2_i1	948	KOG	0.39	84/214	2e-45	198	YPL051w	KOG0076	U	RefseqNR	0.94	203/217	7e-145	214	gi|598012175|ref|XP_007371439.1|P-loop containing nucleoside triphosphate hydrolase protein [Dichomitus squalens LYAD-421 SS1]	swissport	0.39	84/214	6e-45	198	sp|Q02804.1|ARL3_YEASTRecName: Full=ADP-ribosylation factor-like protein 3; AltName: Full=Arf-like GTPase 3	GO:0007264|GO:0005622|GO:0005525				287.79	354.39	11.067	11.319	conditionC_vs_conditionI	-0.00117816	3.79873	1	1
TRINITY_DN10168_c0_g2_i2	998	KOG	0.37	68/183	4e-33	198	YPL051w	KOG0076	U	RefseqNR	0.93	173/186	5e-120	214	gi|598012175|ref|XP_007371439.1|P-loop containing nucleoside triphosphate hydrolase protein [Dichomitus squalens LYAD-421 SS1]	swissport	0.37	68/183	1e-32	198	sp|Q02804.1|ARL3_YEASTRecName: Full=ADP-ribosylation factor-like protein 3; AltName: Full=Arf-like GTPase 3					31.08	21.82	1.119	0.65	conditionC_vs_conditionI	-0.789816	0.318498	0.358608	0.815147
TRINITY_DN10168_c0_g2_i3	931	KOG	0.37	68/183	7e-31	198	YPL051w	KOG0076	U	RefseqNR	0.78	193/249	7e-126	214	gi|598012175|ref|XP_007371439.1|P-loop containing nucleoside triphosphate hydrolase protein [Dichomitus squalens LYAD-421 SS1]	swissport	0.37	68/183	2e-30	198	sp|Q02804.1|ARL3_YEASTRecName: Full=ADP-ribosylation factor-like protein 3; AltName: Full=Arf-like GTPase 3					126.24	128.7	4.958	4.206	conditionC_vs_conditionI	-0.264653	2.49178	0.701817	0.998397
TRINITY_DN10168_c0_g2_i4	273	KOG								RefseqNR						swissport										1.25	2.28	0.356	0.535	conditionC_vs_conditionI	0.644051	-2.73155	1	1
TRINITY_DN10168_c0_g2_i5	273	KOG								RefseqNR						swissport										3.23	0	0.91	0	conditionC_vs_conditionI	-4.79504	-2.71883	0.285714	0.7216
TRINITY_DN10169_c0_g2_i1	2302	KOG	0.31	149/480	5e-61	451	SPBC8D2.13	KOG3247	S	RefseqNR	0.79	382/482	0	477	gi|597971257|ref|XP_007360898.1|SHQ1-domain-containing protein [Dichomitus squalens LYAD-421 SS1]	swissport	0.31	149/480	2e-60	451	sp|O43076.1|SHQ1_SCHPORecName: Full=Protein shq1					60.65	48.48	0.847	0.564	conditionC_vs_conditionI	-0.643144	1.30716	0.374582	0.827985
TRINITY_DN10169_c0_g2_i2	2171	KOG	0.31	149/480	3e-61	451	SPBC8D2.13	KOG3247	S	RefseqNR	0.79	382/482	0	477	gi|597971257|ref|XP_007360898.1|SHQ1-domain-containing protein [Dichomitus squalens LYAD-421 SS1]	swissport	0.31	149/480	1e-60	451	sp|O43076.1|SHQ1_SCHPORecName: Full=Protein shq1					511.8	384.63	7.657	4.77	conditionC_vs_conditionI	-0.709944	4.31339	0.286471	0.723024
TRINITY_DN10169_c0_g2_i3	2227	KOG	0.31	149/480	4e-61	451	SPBC8D2.13	KOG3247	S	RefseqNR	0.79	382/482	0	477	gi|597971257|ref|XP_007360898.1|SHQ1-domain-containing protein [Dichomitus squalens LYAD-421 SS1]	swissport	0.31	149/480	2e-60	451	sp|O43076.1|SHQ1_SCHPORecName: Full=Protein shq1					126.09	114.01	1.831	1.377	conditionC_vs_conditionI	-0.442788	2.41339	0.527278	0.908771
TRINITY_DN10169_c0_g2_i4	1321	KOG	0.34	74/217	2e-31	405	SPBPI052	KOG3247	S	RefseqNR	0.8	204/254	2e-132	477	gi|597971257|ref|XP_007360898.1|SHQ1-domain-containing protein [Dichomitus squalens LYAD-421 SS1]	swissport	0.34	74/217	9e-31	451	sp|O43076.1|SHQ1_SCHPORecName: Full=Protein shq1					54.95	0	1.433	0	conditionC_vs_conditionI	-8.94145	0.437171	1.12212e-07	7.66982e-06
TRINITY_DN10169_c0_g2_i6	1564	KOG	0.31	130/426	8e-58	451	SPBC8D2.13	KOG3247	S	RefseqNR	0.8	337/422	0	477	gi|597971257|ref|XP_007360898.1|SHQ1-domain-containing protein [Dichomitus squalens LYAD-421 SS1]	swissport	0.31	130/426	3e-57	451	sp|O43076.1|SHQ1_SCHPORecName: Full=Protein shq1					90.52	75.88	1.946	1.348	conditionC_vs_conditionI	-0.557887	1.90397	0.425305	0.878373
TRINITY_DN1016_c0_g1_i1	358	KOG								RefseqNR						swissport										8	8	1.266	1.061	conditionC_vs_conditionI	-0.294278	-1.21067	0.854437	1
TRINITY_DN10170_c0_g1_i1	1309	KOG								RefseqNR	0.54	206/378	8e-121	575	gi|636610467|ref|XP_008036368.1|hypothetical protein TRAVEDRAFT_46158 [Trametes versicolor FP-101664 SS1]	swissport										91	150	2.395	3.27	conditionC_vs_conditionI	0.421714	2.38185	0.551404	0.92675
TRINITY_DN10170_c0_g1_i2	531	KOG								RefseqNR						swissport										35	56	2.897	3.862	conditionC_vs_conditionI	0.378148	1.02022	0.624344	0.977588
TRINITY_DN10171_c0_g1_i1	1699	KOG								RefseqNR	0.52	38/73	9e-11	269	gi|598006201|ref|XP_007369977.1|HAD phosphatase [Dichomitus squalens LYAD-421 SS1]	swissport										9.92	10.09	0.199	0.163	conditionC_vs_conditionI	-0.295183	-0.946927	0.876186	1
TRINITY_DN10171_c0_g1_i2	1292	KOG								RefseqNR	0.52	38/73	6e-11	269	gi|598006201|ref|XP_007369977.1|HAD phosphatase [Dichomitus squalens LYAD-421 SS1]	swissport										53.57	42.39	1.433	0.937	conditionC_vs_conditionI	-0.659692	1.13054	0.383825	0.842755
TRINITY_DN10171_c0_g1_i3	1578	KOG								RefseqNR	0.52	38/73	8e-11	269	gi|598006201|ref|XP_007369977.1|HAD phosphatase [Dichomitus squalens LYAD-421 SS1]	swissport										33.95	43.79	0.722	0.774	conditionC_vs_conditionI	0.0728753	0.818441	0.95972	1
TRINITY_DN10171_c0_g1_i4	1675	KOG								RefseqNR	0.52	38/73	9e-11	269	gi|598006201|ref|XP_007369977.1|HAD phosphatase [Dichomitus squalens LYAD-421 SS1]	swissport										5.29	10.79	0.105	0.182	conditionC_vs_conditionI	0.824631	-1.2256	0.580436	0.949268
TRINITY_DN10171_c0_g1_i5	1640	KOG								RefseqNR	0.52	38/73	9e-11	269	gi|598006201|ref|XP_007369977.1|HAD phosphatase [Dichomitus squalens LYAD-421 SS1]	swissport										20.34	19.64	0.418	0.335	conditionC_vs_conditionI	-0.29701	-0.0699237	0.786774	1
TRINITY_DN10171_c0_g1_i6	1230	KOG								RefseqNR	0.52	38/73	6e-11	269	gi|598006201|ref|XP_007369977.1|HAD phosphatase [Dichomitus squalens LYAD-421 SS1]	swissport										10.74	1.46	0.303	0.038	conditionC_vs_conditionI	-3.58654	-1.50661	0.0197869	0.152752
TRINITY_DN10171_c0_g1_i7	1693	KOG								RefseqNR	0.52	38/73	9e-11	269	gi|598006201|ref|XP_007369977.1|HAD phosphatase [Dichomitus squalens LYAD-421 SS1]	swissport										61.18	42.83	1.203	0.698	conditionC_vs_conditionI	-0.801361	1.24717	0.281607	0.7216
TRINITY_DN10172_c0_g2_i1	202	KOG								RefseqNR						swissport										156.61	6371.62	104.968	3634.19	conditionC_vs_conditionI	5.04305	7.0041	9.27219e-11	2.00012e-08
TRINITY_DN10172_c0_g3_i1	226	KOG								RefseqNR	0.77	23/30	3e-09	193	gi|598001623|ref|XP_007368727.1|hypothetical protein DICSQDRAFT_149037 [Dichomitus squalens LYAD-421 SS1]	swissport										35.55	2925.18	16.579	1152.42	conditionC_vs_conditionI	6.04102	5.86175	3.04206e-13	1.79242e-10
TRINITY_DN10172_c0_g4_i1	211	KOG								RefseqNR						swissport										2	2	1.161	0.985	conditionC_vs_conditionI	-0.281342	-2.53543	1	1
TRINITY_DN10172_c0_g5_i1	1535	KOG								RefseqNR	0.67	126/189	1e-81	193	gi|598001623|ref|XP_007368727.1|hypothetical protein DICSQDRAFT_149037 [Dichomitus squalens LYAD-421 SS1]	swissport										1195.84	54958.2	26.213	1000.1	conditionC_vs_conditionI	5.22305	10.106	2.19471e-11	5.86807e-09
TRINITY_DN10173_c0_g1_i1	956	KOG	0.33	63/192	2e-23	319	YDR175c	KOG3933	J	RefseqNR	0.84	229/272	6e-161	272	gi|597969375|ref|XP_007360413.1|hypothetical protein DICSQDRAFT_95864 [Dichomitus squalens LYAD-421 SS1]	swissport	0.33	63/192	7e-23	319	sp|Q03976.1|RT24_YEASTRecName: Full=37S ribosomal protein S24, mitochondrial; AltName: Full=Mitochondrial ribosomal small subunit protein 24; Flags: Precursor					1408	1312	53.598	41.481	conditionC_vs_conditionI	-0.400702	5.89517	0.542807	0.921148
TRINITY_DN10174_c0_g1_i1	1236	KOG								RefseqNR						swissport										9.06	14.92	0.251	0.344	conditionC_vs_conditionI	0.433451	-0.737103	0.683327	0.989606
TRINITY_DN10174_c0_g1_i2	1439	KOG								RefseqNR						swissport										6.53	0	0.157	0	conditionC_vs_conditionI	-5.98743	-2.05458	0.0219002	0.16087
TRINITY_DN10174_c0_g1_i3	1452	KOG								RefseqNR						swissport										0	15.68	0	0.306	conditionC_vs_conditionI	6.87068	-1.25037	0.00140897	0.0195636
TRINITY_DN10174_c0_g1_i4	1390	KOG								RefseqNR						swissport										21.25	122.09	0.523	2.486	conditionC_vs_conditionI	2.23351	1.59277	0.00368997	0.0428254
TRINITY_DN10174_c0_g1_i6	1223	KOG								RefseqNR						swissport										12.16	28.31	0.345	0.669	conditionC_vs_conditionI	0.917207	-0.0984492	0.293949	0.735536
TRINITY_DN10175_c0_g1_i1	593	KOG								RefseqNR						swissport										180	161.28	12.73	9.484	conditionC_vs_conditionI	-0.459458	2.91478	0.499016	0.907247
TRINITY_DN10175_c0_g1_i2	763	KOG								RefseqNR	0.54	64/118	1e-24	553	gi|597996385|ref|XP_007367375.1|hypothetical protein DICSQDRAFT_138117 [Dichomitus squalens LYAD-421 SS1]	swissport										339	289.72	17.102	12.151	conditionC_vs_conditionI	-0.523883	3.79461	0.43277	0.879261
TRINITY_DN10176_c0_g1_i1	1324	KOG	0.49	182/372	3e-115	373	Hs21361285	KOG3980	A	RefseqNR	0.89	326/365	0	365	gi|597972901|ref|XP_007361321.1|18S rRNA biogenesis protein [Dichomitus squalens LYAD-421 SS1]	swissport	0.47	175/373	2e-115	371	sp|Q54S38.2|RCL1_DICDIRecName: Full=Probable RNA 3'-terminal phosphate cyclase-like protein	GO:0006396|GO:0042254|GO:0005730|GO:0003824				702	458	18.201	9.856	conditionC_vs_conditionI	-0.914779	4.69296	0.170328	0.569924
TRINITY_DN10177_c0_g1_i1	1833	KOG	0.44	53/121	1e-22	133	YDR511w	KOG4100	S	RefseqNR	0.84	136/162	9e-91	163	gi|636616187|ref|XP_008039228.1|Cyanase [Trametes versicolor FP-101664 SS1]	swissport	0.72	101/140	3e-68	151	sp|A8NV38.2|CYNS_COPC7RecName: Full=Cyanate hydratase; Short=Cyanase; AltName: Full=Cyanate hydrolase; AltName: Full=Cyanate lyase	GO:0003677|GO:0009439|GO:0008824	00400+4.2.1.10|00910+4.2.1.104	4.2.1.10	4.2.1.10 green	433.36	727	7.803	10.86	conditionC_vs_conditionI	0.448629	4.62623	0.497478	0.907247
TRINITY_DN10177_c0_g1_i2	657	KOG	0.44	53/121	2e-24	133	YDR511w	KOG4100	S	RefseqNR	0.89	131/147	1e-91	147	gi|597977457|ref|XP_007362495.1|ACN9-domain-containing protein [Dichomitus squalens LYAD-421 SS1]	swissport	0.57	81/142	2e-37	164	sp|P0CM01.1|SDHF3_CRYNBRecName: Full=Succinate dehydrogenase assembly factor 3, mitochondrial; Short=SDH assembly factor 3; Short=SDHAF3; Flags: Precursor sp|P0CM00.1|SDHF3_CRYNJ RecName: Full=Succinate dehydrogenase assembly factor 3, mitochondrial; Short=SDH assembly factor 3; Short=SDHAF3; Flags: Precursor					376.07	311.51	23.096	15.908	conditionC_vs_conditionI	-0.567838	3.92542	0.395282	0.849032
TRINITY_DN10177_c0_g1_i3	1784	KOG	0.43	53/123	4e-23	133	YDR511w	KOG4100	S	RefseqNR	0.84	136/162	6e-91	163	gi|636616187|ref|XP_008039228.1|Cyanase [Trametes versicolor FP-101664 SS1]	swissport	0.72	101/140	3e-68	151	sp|A8NV38.2|CYNS_COPC7RecName: Full=Cyanate hydratase; Short=Cyanase; AltName: Full=Cyanate hydrolase; AltName: Full=Cyanate lyase	GO:0003677|GO:0009439|GO:0008824	00400+4.2.1.10|00910+4.2.1.104	4.2.1.10	4.2.1.10 green	295.58	322.49	5.481	4.962	conditionC_vs_conditionI	-0.177324	3.75262	0.794499	1
TRINITY_DN10178_c0_g1_i1	833	KOG								RefseqNR	0.85	176/206	2e-132	206	gi|597987405|ref|XP_007365043.1|hypothetical protein DICSQDRAFT_58612 [Dichomitus squalens LYAD-421 SS1]	swissport										2002.32	2246.55	90.345	84.224	conditionC_vs_conditionI	-0.132293	6.52432	0.840725	1
TRINITY_DN10178_c0_g1_i3	536	KOG								RefseqNR	0.88	103/117	3e-72	206	gi|597987405|ref|XP_007365043.1|hypothetical protein DICSQDRAFT_58612 [Dichomitus squalens LYAD-421 SS1]	swissport										276.49	296.25	22.584	20.143	conditionC_vs_conditionI	-0.197844	3.64271	0.773176	1
TRINITY_DN10178_c0_g1_i4	490	KOG								RefseqNR	0.88	75/85	2e-51	206	gi|636607551|ref|XP_008034910.1|hypothetical protein TRAVEDRAFT_35090 [Trametes versicolor FP-101664 SS1]	swissport										139.19	156.2	13.002	12.151	conditionC_vs_conditionI	-0.132286	2.69324	0.861924	1
TRINITY_DN10179_c0_g1_i1	2292	KOG								RefseqNR	0.84	541/642	0	638	gi|597974743|ref|XP_007361791.1|hypothetical protein DICSQDRAFT_177812 [Dichomitus squalens LYAD-421 SS1]	swissport										347	491	4.895	5.746	conditionC_vs_conditionI	0.201867	4.17112	0.763579	1
TRINITY_DN1017_c0_g1_i1	293	KOG								RefseqNR	0.77	75/97	1e-30	909	gi|597999769|ref|XP_007368246.1|hypothetical protein DICSQDRAFT_109390 [Dichomitus squalens LYAD-421 SS1]	swissport										10	11	2.385	2.199	conditionC_vs_conditionI	-0.159464	-0.890171	1	1
TRINITY_DN10180_c0_g2_i1	3130	KOG	0.28	60/214	3e-14	655	At5g60250	KOG1812	O	RefseqNR	0.87	151/174	6e-103	174	gi|597981621|ref|XP_007363552.1|hypothetical protein DICSQDRAFT_18415, partial [Dichomitus squalens LYAD-421 SS1]	swissport	0.25	51/201	8e-08	1787	sp|P0CE10.1|Y4102_ARATHRecName: Full=Putative uncharacterized protein At4g01020, chloroplastic; Flags: Precursor					18	49.45	0.178	0.411	conditionC_vs_conditionI	1.14102	0.580406	0.155007	0.54925
TRINITY_DN10180_c0_g2_i2	3076	KOG	0.28	60/214	3e-14	655	At5g60250	KOG1812	O	RefseqNR	0.87	151/174	4e-103	174	gi|597981621|ref|XP_007363552.1|hypothetical protein DICSQDRAFT_18415, partial [Dichomitus squalens LYAD-421 SS1]	swissport	0.25	51/201	8e-08	1787	sp|P0CE10.1|Y4102_ARATHRecName: Full=Putative uncharacterized protein At4g01020, chloroplastic; Flags: Precursor					377	509.55	3.881	4.35	conditionC_vs_conditionI	0.137035	4.25586	0.838321	1
TRINITY_DN10181_c0_g1_i1	480	KOG								RefseqNR	0.58	71/122	3e-30	579	gi|597985043|ref|XP_007364436.1|Pentulose kinase [Dichomitus squalens LYAD-421 SS1]	swissport										9.52	12.67	0.92	1.013	conditionC_vs_conditionI	0.0787931	-0.783223	1	1
TRINITY_DN10181_c0_g2_i1	252	KOG								RefseqNR	0.87	40/46	2e-17	579	gi|597985043|ref|XP_007364436.1|Pentulose kinase [Dichomitus squalens LYAD-421 SS1]	swissport										0	1.47	0	0.421	conditionC_vs_conditionI
TRINITY_DN10181_c0_g4_i1	1913	KOG	0.47	251/539	1e-153	715	YDR109c	KOG2517	G	RefseqNR	0.92	534/579	0	579	gi|597985043|ref|XP_007364436.1|Pentulose kinase [Dichomitus squalens LYAD-421 SS1]	swissport	0.47	251/539	5e-153	715	sp|Q04585.1|YDR09_YEASTRecName: Full=Uncharacterized sugar kinase YDR109C	GO:0016773|GO:0005975	00561+2.7.1.30	2.7.1.30	2.7.1.30 green	1467.4	1233.9	25.199	17.581	conditionC_vs_conditionI	-0.548335	5.89249	0.405282	0.861447
TRINITY_DN10181_c0_g4_i3	1980	KOG	0.48	181/376	4e-125	715	YDR109c	KOG2517	G	RefseqNR	0.93	347/372	0	579	gi|597985043|ref|XP_007364436.1|Pentulose kinase [Dichomitus squalens LYAD-421 SS1]	swissport	0.48	181/376	1e-124	715	sp|Q04585.1|YDR09_YEASTRecName: Full=Uncharacterized sugar kinase YDR109C	GO:0016773|GO:0005975				623.08	348.96	10.303	4.79	conditionC_vs_conditionI	-1.13455	4.44849	0.0896597	0.405939
TRINITY_DN10182_c0_g1_i1	379	KOG								RefseqNR	0.65	60/93	2e-25	318	gi|597985977|ref|XP_007364676.1|tRNA-intron endonuclease catalytic domain-like protein [Dichomitus squalens LYAD-421 SS1]	swissport										12.62	11.45	1.799	1.367	conditionC_vs_conditionI	-0.53428	-0.719506	0.683327	0.989606
TRINITY_DN10182_c0_g1_i2	1244	KOG	0.31	97/313	1e-40	310	Hs20544678	KOG4133	J	RefseqNR	0.79	252/321	2e-169	318	gi|597985977|ref|XP_007364676.1|tRNA-intron endonuclease catalytic domain-like protein [Dichomitus squalens LYAD-421 SS1]	swissport	0.31	97/313	5e-40	310	sp|Q9BSV6.1|SEN34_HUMANRecName: Full=tRNA-splicing endonuclease subunit Sen34; AltName: Full=Leukocyte receptor cluster member 5; AltName: Full=tRNA-intron endonuclease Sen34; Short=HsSen34	GO:0000214|GO:0006388|GO:0000379|GO:0000213|GO:0004518|GO:0003676				624.96	515.05	17.416	11.912	conditionC_vs_conditionI	-0.578015	4.65182	0.383557	0.84235
TRINITY_DN10182_c0_g1_i3	411	KOG	0.38	25/65	5e-08	275	YAR008w	KOG4133	J	RefseqNR	0.92	59/64	1e-35	317	gi|636611641|ref|XP_008036955.1|tRNA-intron endonuclease catalytic domain-like protein [Trametes versicolor FP-101664 SS1]	swissport	0.38	25/65	2e-07	275	sp|P39707.1|SEN34_YEASTRecName: Full=tRNA-splicing endonuclease subunit SEN34; AltName: Full=Splicing endonuclease of 34 kDa; AltName: Full=tRNA-intron endonuclease SEN34					0	10.17	0	1.052	conditionC_vs_conditionI	6.19998	-1.75405	0.0140787	0.116678
TRINITY_DN10182_c0_g1_i4	1328	KOG	0.3	96/319	7e-33	310	Hs20544678	KOG4133	J	RefseqNR	0.73	230/316	1e-146	318	gi|597985977|ref|XP_007364676.1|tRNA-intron endonuclease catalytic domain-like protein [Dichomitus squalens LYAD-421 SS1]	swissport	0.3	96/319	3e-32	310	sp|Q9BSV6.1|SEN34_HUMANRecName: Full=tRNA-splicing endonuclease subunit Sen34; AltName: Full=Leukocyte receptor cluster member 5; AltName: Full=tRNA-intron endonuclease Sen34; Short=HsSen34	GO:0000214|GO:0006388|GO:0000379|GO:0000213|GO:0004518|GO:0003676				32.42	58.33	0.837	1.252	conditionC_vs_conditionI	0.557503	0.999118	0.494252	0.907247
TRINITY_DN10183_c0_g1_i1	1647	KOG								RefseqNR						swissport										114	102.5	2.312	1.721	conditionC_vs_conditionI	-0.458793	2.26437	0.520058	0.907247
TRINITY_DN10183_c0_g1_i2	1708	KOG								RefseqNR	0.34	43/126	3e-07	377	gi|597990119|ref|XP_007365747.1|hypothetical protein DICSQDRAFT_161519 [Dichomitus squalens LYAD-421 SS1]	swissport										8.96	30.5	0.178	0.497	conditionC_vs_conditionI	1.42686	-0.141077	0.111592	0.454156
TRINITY_DN10183_c0_g1_i3	1636	KOG								RefseqNR	0.34	43/126	3e-07	377	gi|597990119|ref|XP_007365747.1|hypothetical protein DICSQDRAFT_161519 [Dichomitus squalens LYAD-421 SS1]	swissport										102.64	53.48	2.092	0.908	conditionC_vs_conditionI	-1.25526	1.83434	0.0823076	0.388261
TRINITY_DN10183_c0_g1_i5	1710	KOG								RefseqNR	0.36	42/118	8e-07	377	gi|597990119|ref|XP_007365747.1|hypothetical protein DICSQDRAFT_161519 [Dichomitus squalens LYAD-421 SS1]	swissport										28.4	31.52	0.554	0.507	conditionC_vs_conditionI	-0.105775	0.466446	0.949189	1
TRINITY_DN10184_c0_g1_i1	2098	KOG								RefseqNR	0.48	64/132	3e-23	132	gi|597972237|ref|XP_007361153.1|hypothetical protein DICSQDRAFT_165593 [Dichomitus squalens LYAD-421 SS1]	swissport										61.93	18.66	0.962	0.239	conditionC_vs_conditionI	-1.9973	0.933824	0.0111952	0.0997769
TRINITY_DN10184_c0_g1_i2	2403	KOG								RefseqNR	0.58	79/136	5e-36	132	gi|597972237|ref|XP_007361153.1|hypothetical protein DICSQDRAFT_165593 [Dichomitus squalens LYAD-421 SS1]	swissport										258.64	222.71	3.462	2.476	conditionC_vs_conditionI	-0.5145	3.41244	0.447498	0.887809
TRINITY_DN10184_c0_g1_i3	2472	KOG								RefseqNR	0.5	79/159	5e-33	132	gi|597972237|ref|XP_007361153.1|hypothetical protein DICSQDRAFT_165593 [Dichomitus squalens LYAD-421 SS1]	swissport										0.43	107.63	0.01	1.157	conditionC_vs_conditionI	9.61502	1.17355	2.07135e-09	2.76912e-07
TRINITY_DN10185_c0_g1_i1	545	KOG								RefseqNR						swissport										20.41	12.4	1.632	0.822	conditionC_vs_conditionI	-1.0274	-0.344523	0.283853	0.7216
TRINITY_DN10185_c0_g2_i1	1410	KOG	0.53	34/64	5e-11	720	SPAC1751.01c	KOG4476	TG	RefseqNR	0.63	138/219	1e-75	267	gi|598001511|ref|XP_007368698.1|hypothetical protein DICSQDRAFT_90507, partial [Dichomitus squalens LYAD-421 SS1]	swissport	0.3	41/137	1e-10	333	sp|S0E3H0.1|WOR1_GIBF5RecName: Full=Global transcription regulator sge1					83.59	55.6	2.019	1.119	conditionC_vs_conditionI	-0.882197	1.66762	0.2153	0.655281
TRINITY_DN10186_c0_g1_i1	262	KOG								RefseqNR						swissport										0	4.25	0	1.109	conditionC_vs_conditionI	4.90719	-2.54783	0.161491	0.54925
TRINITY_DN10186_c0_g1_i2	364	KOG								RefseqNR						swissport										2	1.75	0.303	0.22	conditionC_vs_conditionI	-0.281342	-2.53543	1	1
TRINITY_DN10186_c0_g2_i1	422	KOG								RefseqNR						swissport										2	10	0.241	0.985	conditionC_vs_conditionI	1.96415	-1.5547	0.137874	0.518841
TRINITY_DN10186_c0_g3_i1	616	KOG								RefseqNR						swissport										0.6	15.59	0.042	0.87	conditionC_vs_conditionI	3.56024	-1.17673	0.00744743	0.0731968
TRINITY_DN10186_c0_g3_i2	714	KOG								RefseqNR						swissport										17.4	15.41	0.952	0.707	conditionC_vs_conditionI	-0.475711	-0.356345	0.587191	0.950592
TRINITY_DN10187_c0_g1_i1	877	KOG								RefseqNR	0.8	114/142	2e-76	151	gi|597971195|ref|XP_007360880.1|hypothetical protein DICSQDRAFT_151734 [Dichomitus squalens LYAD-421 SS1]	swissport										753	541	31.862	19.015	conditionC_vs_conditionI	-0.775728	4.84373	0.243386	0.702781
TRINITY_DN10188_c0_g1_i1	394	KOG								RefseqNR						swissport										6	7	0.795	0.774	conditionC_vs_conditionI	-0.0750272	-1.44835	1	1
TRINITY_DN10188_c0_g2_i1	231	KOG								RefseqNR						swissport										3.18	8.04	1.391	2.964	conditionC_vs_conditionI	1.08791	-1.6403	0.442579	0.883034
TRINITY_DN10188_c0_g2_i2	1153	KOG								RefseqNR						swissport										101.51	108.06	3.086	2.734	conditionC_vs_conditionI	-0.216141	2.214	0.762815	1
TRINITY_DN10188_c0_g2_i3	818	KOG								RefseqNR						swissport										4.97	11.44	0.23	0.44	conditionC_vs_conditionI	0.824631	-1.2256	0.580436	0.949268
TRINITY_DN10188_c0_g2_i4	1091	KOG								RefseqNR						swissport										36.33	50.45	1.182	1.358	conditionC_vs_conditionI	0.17456	0.949223	0.851626	1
TRINITY_DN10189_c0_g1_i1	286	KOG								RefseqNR						swissport										7.22	6.92	1.82	1.463	conditionC_vs_conditionI	-0.293635	-1.36306	0.840166	1
TRINITY_DN10189_c0_g1_i2	1204	KOG								RefseqNR						swissport										12.59	20.92	0.366	0.507	conditionC_vs_conditionI	0.390074	-0.297403	0.672306	0.983506
TRINITY_DN10189_c0_g1_i3	1844	KOG								RefseqNR						swissport										31.47	111.52	0.565	1.654	conditionC_vs_conditionI	1.55087	1.60921	0.0372988	0.233452
TRINITY_DN10189_c0_g1_i4	1253	KOG								RefseqNR						swissport										100.72	114.64	2.782	2.629	conditionC_vs_conditionI	-0.111452	2.24943	0.891063	1
TRINITY_DN10190_c0_g1_i1	1020	KOG								RefseqNR	0.66	165/250	8e-119	249	gi|630357853|ref|XP_007868227.1|kinase-like protein [Gloeophyllum trabeum ATCC 11539]	swissport										50.37	48.64	1.768	1.424	conditionC_vs_conditionI	-0.327182	1.16154	0.683479	0.989606
TRINITY_DN10190_c0_g1_i2	909	KOG								RefseqNR	0.66	124/188	1e-81	249	gi|630357853|ref|XP_007868227.1|kinase-like protein [Gloeophyllum trabeum ATCC 11539]	swissport						GO:0004672|GO:0006468				0	13.48	0	0.449	conditionC_vs_conditionI	6.57396	-1.47967	0.00416566	0.0459892
TRINITY_DN10190_c0_g1_i3	1197	KOG								RefseqNR	0.68	170/250	4e-122	249	gi|630357853|ref|XP_007868227.1|kinase-like protein [Gloeophyllum trabeum ATCC 11539]	swissport										147.39	195	4.299	4.713	conditionC_vs_conditionI	0.108719	2.89296	0.879214	1
TRINITY_DN10190_c0_g1_i4	1112	KOG								RefseqNR	0.68	170/250	2e-122	249	gi|630357853|ref|XP_007868227.1|kinase-like protein [Gloeophyllum trabeum ATCC 11539]	swissport										20.24	29.88	0.638	0.784	conditionC_vs_conditionI	0.284656	0.210458	0.761112	1
TRINITY_DN10190_c0_g2_i10	1308	KOG								RefseqNR						swissport										19.3	2.41	0.513	0.048	conditionC_vs_conditionI	-3.45908	-0.848616	0.00455058	0.049687
TRINITY_DN10190_c0_g2_i11	2448	KOG								RefseqNR						swissport										0.01	22.67	0	0.249	conditionC_vs_conditionI	7.39048	-0.827709	0.00021796	0.00427951
TRINITY_DN10190_c0_g2_i12	385	KOG								RefseqNR						swissport										0	6.55	0	0.755	conditionC_vs_conditionI	5.6938	-2.09558	0.0565217	0.297155
TRINITY_DN10190_c0_g2_i13	442	KOG								RefseqNR						swissport										0	8.31	0	0.765	conditionC_vs_conditionI	5.88295	-1.97226	0.0347826	0.221366
TRINITY_DN10190_c0_g2_i14	624	KOG								RefseqNR						swissport										16.44	8.32	1.088	0.459	conditionC_vs_conditionI	-1.28427	-0.706284	0.177284	0.585535
TRINITY_DN10190_c0_g2_i15	2337	KOG								RefseqNR						swissport										0.38	24.98	0.01	0.287	conditionC_vs_conditionI	7.51009	-0.727187	0.000125561	0.00270575
TRINITY_DN10190_c0_g2_i17	1394	KOG								RefseqNR						swissport										12.33	6.58	0.303	0.134	conditionC_vs_conditionI	-1.06174	-0.99661	0.324544	0.775239
TRINITY_DN10190_c0_g2_i18	1371	KOG								RefseqNR						swissport										0	21.73	0	0.449	conditionC_vs_conditionI	7.32674	-0.880815	0.000290613	0.00543597
TRINITY_DN10190_c0_g2_i19	2272	KOG								RefseqNR						swissport										12.1	21.32	0.167	0.249	conditionC_vs_conditionI	0.504524	-0.338131	0.587191	0.950592
TRINITY_DN10190_c0_g2_i20	2251	KOG								RefseqNR						swissport										25.3	0.69	0.366	0.01	conditionC_vs_conditionI	-4.76279	-0.572651	0.000305695	0.00568965
TRINITY_DN10190_c0_g2_i21	2190	KOG								RefseqNR						swissport										21.48	2.76	0.314	0.038	conditionC_vs_conditionI	-3.04906	-0.684202	0.00728936	0.0719718
TRINITY_DN10190_c0_g2_i3	568	KOG								RefseqNR						swissport										6.27	11.95	0.471	0.746	conditionC_vs_conditionI	0.69092	-1.08726	0.612094	0.968194
TRINITY_DN10190_c0_g2_i4	2362	KOG								RefseqNR						swissport										0.48	1.35	0.01	0.019	conditionC_vs_conditionI
TRINITY_DN10190_c0_g2_i5	2301	KOG								RefseqNR						swissport										0.96	40.58	0.01	0.468	conditionC_vs_conditionI	4.91025	-0.075322	3.88701e-05	0.00105121
TRINITY_DN10190_c0_g2_i6	1428	KOG								RefseqNR						swissport										4.02	13.93	0.094	0.277	conditionC_vs_conditionI	1.48276	-1.09687	0.228158	0.677299
TRINITY_DN10190_c0_g2_i7	2215	KOG								RefseqNR						swissport										12.71	1.66	0.188	0.019	conditionC_vs_conditionI	-2.91549	-1.25688	0.0295884	0.201462
TRINITY_DN10190_c0_g2_i8	1060	KOG								RefseqNR						swissport										5	11.2	0.167	0.315	conditionC_vs_conditionI	0.824631	-1.2256	0.580436	0.949268
TRINITY_DN10190_c0_g2_i9	1365	KOG								RefseqNR						swissport										19.21	0	0.481	0	conditionC_vs_conditionI	-7.41357	-0.96319	0.00021796	0.00427951
TRINITY_DN10190_c0_g3_i1	289	KOG								RefseqNR						swissport										31	28	7.625	5.774	conditionC_vs_conditionI	-0.44382	0.453779	0.603651	0.964053
TRINITY_DN10190_c0_g4_i1	1072	KOG								RefseqNR						swissport										37.87	33.34	1.255	0.918	conditionC_vs_conditionI	-0.500626	0.708151	0.548796	0.9241
TRINITY_DN10190_c0_g4_i10	1149	KOG								RefseqNR						swissport										21.39	10.99	0.659	0.277	conditionC_vs_conditionI	-1.22145	-0.340582	0.195166	0.612807
TRINITY_DN10190_c0_g4_i2	1009	KOG								RefseqNR						swissport										19.23	30.46	0.69	0.899	conditionC_vs_conditionI	0.358234	0.18163	0.698707	0.998088
TRINITY_DN10190_c0_g4_i3	1000	KOG								RefseqNR						swissport										51.67	28.94	1.862	0.87	conditionC_vs_conditionI	-1.13758	0.910128	0.131478	0.501532
TRINITY_DN10190_c0_g4_i7	436	KOG								RefseqNR						swissport										24.26	32.81	2.73	3.069	conditionC_vs_conditionI	0.159866	0.389397	0.893954	1
TRINITY_DN10190_c0_g4_i9	944	KOG								RefseqNR						swissport										13.58	22.45	0.523	0.717	conditionC_vs_conditionI	0.350727	-0.222802	0.767877	1
TRINITY_DN10191_c0_g1_i1	1521	KOG								RefseqNR	0.61	262/433	0	460	gi|597978389|ref|XP_007362729.1|hypothetical protein DICSQDRAFT_159896 [Dichomitus squalens LYAD-421 SS1]	swissport										1115.46	1195.24	24.707	21.979	conditionC_vs_conditionI	-0.198871	5.64955	0.763332	1
TRINITY_DN10191_c0_g1_i2	1585	KOG								RefseqNR	0.61	191/312	3e-147	460	gi|597978389|ref|XP_007362729.1|hypothetical protein DICSQDRAFT_159896 [Dichomitus squalens LYAD-421 SS1]	swissport										30.54	108.76	0.649	1.912	conditionC_vs_conditionI	1.51175	1.58083	0.0431787	0.258054
TRINITY_DN10192_c0_g1_i1	366	KOG								RefseqNR						swissport										93.76	160.85	14.257	20.411	conditionC_vs_conditionI	0.476985	2.45954	0.492243	0.907247
TRINITY_DN10192_c0_g1_i2	1106	KOG								RefseqNR	0.82	125/152	8e-82	163	gi|597995425|ref|XP_007367123.1|hypothetical protein DICSQDRAFT_155918 [Dichomitus squalens LYAD-421 SS1]	swissport										571.39	699.15	18.264	18.556	conditionC_vs_conditionI	-0.00705607	4.77879	0.994463	1
TRINITY_DN10192_c0_g1_i4	1159	KOG								RefseqNR	0.85	117/138	1e-76	163	gi|597995425|ref|XP_007367123.1|hypothetical protein DICSQDRAFT_155918 [Dichomitus squalens LYAD-421 SS1]	swissport										199.85	253.01	6.046	6.357	conditionC_vs_conditionI	0.040256	3.29745	0.961701	1
TRINITY_DN10193_c0_g1_i1	1289	KOG								RefseqNR	0.23	80/354	2e-17	425	gi|598006131|ref|XP_007369957.1|hypothetical protein DICSQDRAFT_183282 [Dichomitus squalens LYAD-421 SS1]	swissport										18.22	44.08	0.492	0.975	conditionC_vs_conditionI	0.986205	0.479901	0.216737	0.658365
TRINITY_DN10193_c0_g1_i2	1551	KOG								RefseqNR	0.23	104/446	1e-21	425	gi|598006131|ref|XP_007369957.1|hypothetical protein DICSQDRAFT_183282 [Dichomitus squalens LYAD-421 SS1]	swissport										40.94	40.2	0.889	0.727	conditionC_vs_conditionI	-0.333457	0.883893	0.695557	0.998088
TRINITY_DN10193_c0_g1_i3	756	KOG								RefseqNR						swissport										2.84	48.72	0.146	2.065	conditionC_vs_conditionI	3.68202	0.207019	0.000395255	0.00696926
TRINITY_DN10194_c0_g1_i1	286	KOG								RefseqNR	0.79	23/29	4e-10	387	gi|597991945|ref|XP_007366217.1|pectin lyase-like protein [Dichomitus squalens LYAD-421 SS1]	swissport										4.04	0	1.015	0	conditionC_vs_conditionI	-5.19703	-2.52296	0.161491	0.54925
TRINITY_DN10194_c0_g2_i2	1588	KOG	0.28	98/347	3e-24	597	At1g02810_1			RefseqNR	0.88	338/386	0	387	gi|597991945|ref|XP_007366217.1|pectin lyase-like protein [Dichomitus squalens LYAD-421 SS1]	swissport	0.28	97/347	1e-23	579	sp|Q9SRX4.1|PME7_ARATHRecName: Full=Probable pectinesterase/pectinesterase inhibitor 7; Includes: RecName: Full=Pectinesterase inhibitor 7; AltName: Full=Pectin methylesterase inhibitor 7; Includes: RecName: Full=Pectinesterase 7; Short=PE 7; AltName: Full=Pectin methylesterase 1; Short=AtPME1; AltName: Full=Pectin methylesterase 7; Flags: Precursor	GO:0005618|GO:0030599|GO:0042545	00040+3.1.1.11|00500+3.1.1.11	3.1.1.11	3.1.1.11 green	174.32	91.95	3.682	1.606	conditionC_vs_conditionI	-1.21701	2.59245	0.0799031	0.379705
TRINITY_DN10194_c0_g2_i3	1167	KOG	0.34	70/203	7e-23	564	At5g04960			RefseqNR	0.93	193/208	1e-153	387	gi|597991945|ref|XP_007366217.1|pectin lyase-like protein [Dichomitus squalens LYAD-421 SS1]	swissport	0.34	70/203	3e-22	564	sp|Q9FF78.1|PME46_ARATHRecName: Full=Probable pectinesterase/pectinesterase inhibitor 46; Includes: RecName: Full=Pectinesterase inhibitor 46; AltName: Full=Pectin methylesterase inhibitor 46; Includes: RecName: Full=Pectinesterase 46; Short=PE 46; AltName: Full=Pectin methylesterase 46; Short=AtPME46					69.97	70.15	2.103	1.749	conditionC_vs_conditionI	-0.298328	1.64498	0.680889	0.989606
TRINITY_DN10194_c0_g2_i4	560	KOG								RefseqNR	0.71	69/97	1e-36	387	gi|597991945|ref|XP_007366217.1|pectin lyase-like protein [Dichomitus squalens LYAD-421 SS1]	swissport										0	7.27	0	0.459	conditionC_vs_conditionI	5.6938	-2.09558	0.0565217	0.297155
TRINITY_DN10194_c0_g2_i5	1097	KOG	0.31	80/257	3e-24	564	At5g04960			RefseqNR	0.93	269/289	0	387	gi|597991945|ref|XP_007366217.1|pectin lyase-like protein [Dichomitus squalens LYAD-421 SS1]	swissport	0.31	80/257	1e-23	564	sp|Q9FF78.1|PME46_ARATHRecName: Full=Probable pectinesterase/pectinesterase inhibitor 46; Includes: RecName: Full=Pectinesterase inhibitor 46; AltName: Full=Pectin methylesterase inhibitor 46; Includes: RecName: Full=Pectinesterase 46; Short=PE 46; AltName: Full=Pectin methylesterase 46; Short=AtPME46	GO:0005618|GO:0030599|GO:0042545	00040+3.1.1.11|00500+3.1.1.11	3.1.1.11	3.1.1.11 green	156.66	29.63	5.052	0.793	conditionC_vs_conditionI	-2.681	2.13383	0.00034819	0.00640934
TRINITY_DN10195_c0_g1_i1	2633	KOG	0.37	136/364	3e-68	660	SPCC737.07c	KOG1803	L	RefseqNR	0.8	540/676	0	794	gi|597972113|ref|XP_007361121.1|P-loop containing nucleoside triphosphate hydrolase protein [Dichomitus squalens LYAD-421 SS1]	swissport	0.37	136/364	1e-67	660	sp|O94247.1|HCS1_SCHPORecName: Full=DNA polymerase alpha-associated DNA helicase A					42.23	74.13	0.513	0.746	conditionC_vs_conditionI	0.517117	1.35133	0.494622	0.907247
TRINITY_DN10195_c0_g1_i2	2584	KOG	0.37	136/364	4e-68	660	SPCC737.07c	KOG1803	L	RefseqNR	0.81	595/734	0	794	gi|597972113|ref|XP_007361121.1|P-loop containing nucleoside triphosphate hydrolase protein [Dichomitus squalens LYAD-421 SS1]	swissport	0.37	136/364	1e-67	660	sp|O94247.1|HCS1_SCHPORecName: Full=DNA polymerase alpha-associated DNA helicase A					190.9	114.6	2.364	1.176	conditionC_vs_conditionI	-1.02992	2.78505	0.135679	0.515183
TRINITY_DN10195_c0_g1_i3	2686	KOG	0.34	89/260	4e-55	993	Hs4504623	KOG1803	L	RefseqNR	0.78	278/356	0	794	gi|597972113|ref|XP_007361121.1|P-loop containing nucleoside triphosphate hydrolase protein [Dichomitus squalens LYAD-421 SS1]	swissport	0.34	89/260	7e-56	993	sp|P40694.1|SMBP2_MOUSERecName: Full=DNA-binding protein SMUBP-2; AltName: Full=ATP-dependent helicase IGHMBP2; AltName: Full=Cardiac transcription factor 1; Short=CATF1; AltName: Full=Immunoglobulin mu-binding protein 2					9.24	19.23	0.115	0.191	conditionC_vs_conditionI	0.771718	-0.551478	0.454082	0.89421
TRINITY_DN10195_c0_g1_i4	2642	KOG	0.32	120/378	4e-57	993	Hs4504623	KOG1803	L	RefseqNR	0.8	333/414	0	794	gi|597972113|ref|XP_007361121.1|P-loop containing nucleoside triphosphate hydrolase protein [Dichomitus squalens LYAD-421 SS1]	swissport	0.31	118/378	8e-58	993	sp|P40694.1|SMBP2_MOUSERecName: Full=DNA-binding protein SMUBP-2; AltName: Full=ATP-dependent helicase IGHMBP2; AltName: Full=Cardiac transcription factor 1; Short=CATF1; AltName: Full=Immunoglobulin mu-binding protein 2					128.63	221.39	1.559	2.227	conditionC_vs_conditionI	0.477463	2.90945	0.487269	0.907247
TRINITY_DN10195_c0_g1_i5	2575	KOG	0.37	136/364	4e-68	660	SPCC737.07c	KOG1803	L	RefseqNR	0.8	586/734	0	794	gi|597972113|ref|XP_007361121.1|P-loop containing nucleoside triphosphate hydrolase protein [Dichomitus squalens LYAD-421 SS1]	swissport	0.37	136/364	1e-67	660	sp|O94247.1|HCS1_SCHPORecName: Full=DNA polymerase alpha-associated DNA helicase A					27	19.65	0.335	0.201	conditionC_vs_conditionI	-0.727883	0.155203	0.390757	0.847738
TRINITY_DN10196_c0_g1_i2	1990	KOG	0.65	106/164	9e-66	166	At1g01940	KOG0884	O	RefseqNR	0.76	157/206	2e-101	167	gi|597976933|ref|XP_007362360.1|peptidyl-prolyl cis-trans isomerase-like 3 [Dichomitus squalens LYAD-421 SS1]	swissport	0.62	123/200	1e-77	167	sp|P0CP87.1|PPIL3_CRYNBRecName: Full=Peptidyl-prolyl cis-trans isomerase-like 3; Short=PPIase; AltName: Full=Rotamase sp|P0CP86.1|PPIL3_CRYNJ RecName: Full=Peptidyl-prolyl cis-trans isomerase-like 3; Short=PPIase; AltName: Full=Rotamase	GO:0006457|GO:0003755|GO:0000413				144.01	91.49	2.364	1.252	conditionC_vs_conditionI	-0.959928	2.40534	0.166346	0.561124
TRINITY_DN10196_c0_g1_i3	1789	KOG	0.67	91/135	9e-57	166	At1g01940	KOG0884	O	RefseqNR	0.93	132/142	4e-90	167	gi|597976933|ref|XP_007362360.1|peptidyl-prolyl cis-trans isomerase-like 3 [Dichomitus squalens LYAD-421 SS1]	swissport	0.76	103/136	1e-68	167	sp|P0CP87.1|PPIL3_CRYNBRecName: Full=Peptidyl-prolyl cis-trans isomerase-like 3; Short=PPIase; AltName: Full=Rotamase sp|P0CP86.1|PPIL3_CRYNJ RecName: Full=Peptidyl-prolyl cis-trans isomerase-like 3; Short=PPIase; AltName: Full=Rotamase	GO:0006457|GO:0003755|GO:0000413				30.95	29.75	0.575	0.459	conditionC_vs_conditionI	-0.344756	0.49606	0.705766	1
TRINITY_DN10196_c0_g1_i4	1873	KOG	0.68	111/163	4e-72	166	At1g01940	KOG0884	O	RefseqNR	0.94	157/167	2e-109	167	gi|597976933|ref|XP_007362360.1|peptidyl-prolyl cis-trans isomerase-like 3 [Dichomitus squalens LYAD-421 SS1]	swissport	0.76	122/161	7e-85	167	sp|P0CP87.1|PPIL3_CRYNBRecName: Full=Peptidyl-prolyl cis-trans isomerase-like 3; Short=PPIase; AltName: Full=Rotamase sp|P0CP86.1|PPIL3_CRYNJ RecName: Full=Peptidyl-prolyl cis-trans isomerase-like 3; Short=PPIase; AltName: Full=Rotamase	GO:0006457|GO:0003755|GO:0000413				534.89	463.85	9.404	6.769	conditionC_vs_conditionI	-0.504147	4.45831	0.448274	0.888796
TRINITY_DN10196_c0_g1_i5	2052	KOG	0.67	104/155	6e-66	166	At1g01940	KOG0884	O	RefseqNR	0.94	143/152	2e-98	167	gi|597976933|ref|XP_007362360.1|peptidyl-prolyl cis-trans isomerase-like 3 [Dichomitus squalens LYAD-421 SS1]	swissport	0.75	114/152	2e-77	167	sp|P0CP87.1|PPIL3_CRYNBRecName: Full=Peptidyl-prolyl cis-trans isomerase-like 3; Short=PPIase; AltName: Full=Rotamase sp|P0CP86.1|PPIL3_CRYNJ RecName: Full=Peptidyl-prolyl cis-trans isomerase-like 3; Short=PPIase; AltName: Full=Rotamase	GO:0006457|GO:0003755|GO:0000413				40.3	105.1	0.638	1.386	conditionC_vs_conditionI	1.09131	1.64239	0.136892	0.518841
TRINITY_DN10196_c0_g1_i6	1867	KOG	0.6	112/187	8e-68	166	At1g01940	KOG0884	O	RefseqNR	0.83	158/191	7e-105	167	gi|597976933|ref|XP_007362360.1|peptidyl-prolyl cis-trans isomerase-like 3 [Dichomitus squalens LYAD-421 SS1]	swissport	0.66	123/185	3e-80	167	sp|P0CP87.1|PPIL3_CRYNBRecName: Full=Peptidyl-prolyl cis-trans isomerase-like 3; Short=PPIase; AltName: Full=Rotamase sp|P0CP86.1|PPIL3_CRYNJ RecName: Full=Peptidyl-prolyl cis-trans isomerase-like 3; Short=PPIase; AltName: Full=Rotamase	GO:0006457|GO:0003755|GO:0000413				147.85	74.81	2.605	1.099	conditionC_vs_conditionI	-1.27794	2.34317	0.0660564	0.331425
TRINITY_DN10197_c0_g1_i1	1519	KOG	0.55	220/401	1e-144	809	SPBC56F2.07c	KOG0730	O	RefseqNR	0.87	354/407	0	796	gi|598004123|ref|XP_007369406.1|AAA family ATPase [Dichomitus squalens LYAD-421 SS1]	swissport	0.55	220/401	4e-144	809	sp|O60058.1|AFG2_SCHPORecName: Full=ATPase family gene 2 protein	GO:0005524				68.67	35.79	1.527	0.66	conditionC_vs_conditionI	-1.23428	1.27531	0.094086	0.405939
TRINITY_DN10197_c0_g1_i2	1514	KOG	0.55	217/394	8e-145	809	SPBC56F2.07c	KOG0730	O	RefseqNR	0.87	352/405	0	796	gi|598004123|ref|XP_007369406.1|AAA family ATPase [Dichomitus squalens LYAD-421 SS1]	swissport	0.55	217/394	3e-144	809	sp|O60058.1|AFG2_SCHPORecName: Full=ATPase family gene 2 protein	GO:0005524				91.25	40.21	2.029	0.746	conditionC_vs_conditionI	-1.48154	1.59488	0.0422507	0.253811
TRINITY_DN10197_c0_g2_i1	226	KOG								RefseqNR						swissport										1.08	0	0.502	0	conditionC_vs_conditionI
TRINITY_DN10198_c0_g1_i1	799	KOG								RefseqNR	0.27	43/157	7e-09	376	gi|630196414|ref|XP_007850285.1|hypothetical protein Moror_13680 [Moniliophthora roreri MCA 2997]	swissport										3.06	25.85	0.146	1.023	conditionC_vs_conditionI	2.77132	-0.53326	0.0126381	0.110289
TRINITY_DN10198_c0_g1_i2	848	KOG								RefseqNR						swissport										37.79	13.55	1.663	0.497	conditionC_vs_conditionI	-1.72954	0.31635	0.0314237	0.211072
TRINITY_DN10198_c0_g1_i3	306	KOG								RefseqNR	0.34	33/97	5e-11	376	gi|630196414|ref|XP_007850285.1|hypothetical protein Moror_13680 [Moniliophthora roreri MCA 2997]	swissport										2.2	4.33	0.481	0.784	conditionC_vs_conditionI	0.671362	-2.2189	0.726708	1
TRINITY_DN10198_c0_g1_i4	709	KOG								RefseqNR	0.36	48/134	8e-16	319	gi|597970417|ref|XP_007360676.1|hypothetical protein DICSQDRAFT_158751 [Dichomitus squalens LYAD-421 SS1]	swissport										69.97	34.9	3.881	1.606	conditionC_vs_conditionI	-1.29549	1.27729	0.0786555	0.375009
TRINITY_DN10198_c0_g1_i5	723	KOG								RefseqNR	0.43	27/63	9e-08	245	gi|695550185|ref|XP_009545566.1|hypothetical protein HETIRDRAFT_106852 [Heterobasidion irregulare TC 32-1]	swissport										0	13.55	0	0.612	conditionC_vs_conditionI	6.67979	-1.39899	0.00286389	0.0344181
TRINITY_DN10198_c0_g1_i7	768	KOG								RefseqNR	0.35	46/133	1e-16	319	gi|597970417|ref|XP_007360676.1|hypothetical protein DICSQDRAFT_158751 [Dichomitus squalens LYAD-421 SS1]	swissport										22.98	21.39	1.151	0.889	conditionC_vs_conditionI	-0.427675	0.0593778	0.676811	0.986596
TRINITY_DN10198_c0_g1_i8	868	KOG								RefseqNR						swissport										0	17.43	0	0.621	conditionC_vs_conditionI	6.95741	-1.18159	0.00100641	0.0148522
TRINITY_DN10199_c0_g1_i2	1462	KOG								RefseqNR	0.73	32/44	8e-13	446	gi|597995513|ref|XP_007367146.1|hypothetical protein DICSQDRAFT_107926 [Dichomitus squalens LYAD-421 SS1]	swissport										3.79	35.35	0.084	0.679	conditionC_vs_conditionI	2.79622	-0.159125	0.00561969	0.0594035
TRINITY_DN10199_c0_g1_i3	1505	KOG								RefseqNR	0.73	32/44	8e-13	446	gi|597995513|ref|XP_007367146.1|hypothetical protein DICSQDRAFT_107926 [Dichomitus squalens LYAD-421 SS1]	swissport										25.38	11.27	0.565	0.21	conditionC_vs_conditionI	-1.47176	-0.181637	0.0972207	0.414821
TRINITY_DN10199_c0_g1_i4	1428	KOG								RefseqNR	0.73	32/44	8e-13	446	gi|597995513|ref|XP_007367146.1|hypothetical protein DICSQDRAFT_107926 [Dichomitus squalens LYAD-421 SS1]	swissport										18.99	30.88	0.45	0.612	conditionC_vs_conditionI	0.405326	0.207268	0.647858	0.981041
TRINITY_DN10199_c0_g1_i5	1203	KOG								RefseqNR	0.64	30/47	8e-10	446	gi|597995513|ref|XP_007367146.1|hypothetical protein DICSQDRAFT_107926 [Dichomitus squalens LYAD-421 SS1]	swissport										17.84	8.14	0.513	0.191	conditionC_vs_conditionI	-1.45308	-0.602684	0.124578	0.486498
TRINITY_DN10199_c0_g1_i7	1280	KOG								RefseqNR	0.64	30/47	9e-10	446	gi|597995513|ref|XP_007367146.1|hypothetical protein DICSQDRAFT_107926 [Dichomitus squalens LYAD-421 SS1]	swissport										0	18.36	0	0.411	conditionC_vs_conditionI	7.03923	-1.11604	0.00100641	0.0148522
TRINITY_DN10199_c0_g2_i1	353	KOG								RefseqNR	0.7	31/44	3e-14	446	gi|597995513|ref|XP_007367146.1|hypothetical protein DICSQDRAFT_107926 [Dichomitus squalens LYAD-421 SS1]	swissport										6	3	0.973	0.411	conditionC_vs_conditionI	-1.26073	-1.82519	0.442579	0.883034
TRINITY_DN1019_c0_g1_i1	221	KOG								RefseqNR	0.47	27/58	2e-12	329	gi|598003331|ref|XP_007369197.1|hypothetical protein DICSQDRAFT_139714 [Dichomitus squalens LYAD-421 SS1]	swissport										0	3	0	1.262	conditionC_vs_conditionI	4.5081	-2.73788	0.285714	0.7216
TRINITY_DN1019_c0_g2_i1	380	KOG								RefseqNR	0.47	27/58	1e-11	329	gi|598003331|ref|XP_007369197.1|hypothetical protein DICSQDRAFT_139714 [Dichomitus squalens LYAD-421 SS1]	swissport										5	5	0.711	0.593	conditionC_vs_conditionI	-0.291596	-1.7265	0.7999	1
TRINITY_DN101_c0_g1_i1	222	KOG								RefseqNR						swissport										2	2	0.983	0.832	conditionC_vs_conditionI	-0.281342	-2.53543	1	1
TRINITY_DN10200_c0_g1_i1	2590	KOG	0.43	180/423	1e-94	820	Hs21735584	KOG1737	I	RefseqNR	0.73	534/730	0	733	gi|636601435|ref|XP_008031874.1|hypothetical protein TRAVEDRAFT_25882 [Trametes versicolor FP-101664 SS1]	swissport	0.43	180/423	4e-94	855	sp|Q9DBS9.2|OSBL3_MOUSERecName: Full=Oxysterol-binding protein-related protein 3; Short=ORP-3; Short=OSBP-related protein 3					1749.49	1846.29	21.632	18.948	conditionC_vs_conditionI	-0.220972	6.28796	0.73692	1
TRINITY_DN10200_c0_g1_i2	2645	KOG	0.46	82/179	8e-66	996	YHR073w	KOG1737	I	RefseqNR	0.7	377/536	0	733	gi|636601435|ref|XP_008031874.1|hypothetical protein TRAVEDRAFT_25882 [Trametes versicolor FP-101664 SS1]	swissport	0.46	82/179	3e-65	996	sp|P38713.1|OSH3_YEASTRecName: Full=Oxysterol-binding protein homolog 3					26.51	87.71	0.324	0.88	conditionC_vs_conditionI	1.40197	1.31136	0.0581509	0.301879
TRINITY_DN10201_c0_g2_i1	872	KOG	0.42	59/142	5e-28	157	SPBC2D10.07c	KOG0171	O	RefseqNR	0.79	100/126	3e-69	142	gi|636602035|ref|XP_008032152.1|signal peptidase I family protein [Trametes versicolor FP-101664 SS1]	swissport	0.42	59/142	2e-27	157	sp|O74800.1|IMP1_SCHPORecName: Full=Mitochondrial inner membrane protease subunit 1	GO:0016020|GO:0006508|GO:0016021|GO:0008236				21.4	50.4	0.91	1.788	conditionC_vs_conditionI	0.948972	0.663767	0.221621	0.665614
TRINITY_DN10201_c0_g2_i2	820	KOG	0.42	61/144	2e-30	157	SPBC2D10.07c	KOG0171	O	RefseqNR	0.76	108/142	4e-75	142	gi|636602035|ref|XP_008032152.1|signal peptidase I family protein [Trametes versicolor FP-101664 SS1]	swissport	0.42	61/144	6e-30	157	sp|O74800.1|IMP1_SCHPORecName: Full=Mitochondrial inner membrane protease subunit 1	GO:0016020|GO:0006508|GO:0016021|GO:0008236				615.55	882.36	28.326	33.747	conditionC_vs_conditionI	0.218952	5.00505	0.74145	1
TRINITY_DN10201_c0_g2_i3	322	KOG								RefseqNR						swissport										50.92	91.06	9.927	14.837	conditionC_vs_conditionI	0.535527	1.63257	0.472941	0.907247
TRINITY_DN10201_c0_g3_i1	376	KOG	0.65	22/34	5e-09	157	SPBC2D10.07c	KOG0171	O	RefseqNR	0.89	32/36	3e-15	142	gi|636602035|ref|XP_008032152.1|signal peptidase I family protein [Trametes versicolor FP-101664 SS1]	swissport	0.65	22/34	2e-08	157	sp|O74800.1|IMP1_SCHPORecName: Full=Mitochondrial inner membrane protease subunit 1					2.13	5.18	0.303	0.631	conditionC_vs_conditionI	0.983642	-2.08394	0.521739	0.907247
TRINITY_DN10202_c0_g1_i1	1694	KOG	0.37	184/498	4e-90	498	SPAC11D3.18c	KOG2533	G	RefseqNR	0.79	408/514	0	521	gi|597990913|ref|XP_007365948.1|MFS general substrate transporter [Dichomitus squalens LYAD-421 SS1]	swissport	0.37	184/498	2e-89	498	sp|Q10097.1|YAOI_SCHPORecName: Full=Uncharacterized transporter C11D3.18C	GO:0055085|GO:0016021				25.74	47.22	0.502	0.774	conditionC_vs_conditionI	0.55331	0.712783	0.507356	0.907247
TRINITY_DN10202_c0_g1_i10	2485	KOG	0.36	134/372	8e-76	498	SPAC11D3.18c	KOG2533	G	RefseqNR	0.79	305/387	0	521	gi|597990913|ref|XP_007365948.1|MFS general substrate transporter [Dichomitus squalens LYAD-421 SS1]	swissport	0.36	134/372	3e-75	498	sp|Q10097.1|YAOI_SCHPORecName: Full=Uncharacterized transporter C11D3.18C	GO:0055085|GO:0016021				7.74	40.43	0.105	0.43	conditionC_vs_conditionI	2.00796	0.119611	0.0230912	0.167321
TRINITY_DN10202_c0_g1_i12	2361	KOG	0.36	134/372	3e-79	498	SPAC11D3.18c	KOG2533	G	RefseqNR	0.79	305/387	0	521	gi|597990913|ref|XP_007365948.1|MFS general substrate transporter [Dichomitus squalens LYAD-421 SS1]	swissport	0.36	134/372	9e-79	498	sp|Q10097.1|YAOI_SCHPORecName: Full=Uncharacterized transporter C11D3.18C	GO:0055085|GO:0016021				27.94	18.57	0.377	0.21	conditionC_vs_conditionI	-0.853618	0.158489	0.308509	0.752005
TRINITY_DN10202_c0_g1_i13	1917	KOG	0.37	130/354	7e-73	499	SPAC1002.16c	KOG2533	G	RefseqNR	0.76	320/421	0	521	gi|597990913|ref|XP_007365948.1|MFS general substrate transporter [Dichomitus squalens LYAD-421 SS1]	swissport	0.37	130/354	3e-72	499	sp|Q9US44.1|YIZG_SCHPORecName: Full=Uncharacterized transporter C1002.16c	GO:0055085|GO:0016021				12.43	30.18	0.209	0.43	conditionC_vs_conditionI	1.01627	-0.0369581	0.232558	0.685142
TRINITY_DN10202_c0_g1_i3	595	KOG	0.4	49/121	4e-12	498	SPAC11D3.18c	KOG2533	G	RefseqNR	0.9	107/119	1e-73	518	gi|636607289|ref|XP_008034779.1|MFS general substrate transporter [Trametes versicolor FP-101664 SS1]	swissport	0.4	49/121	2e-11	498	sp|Q10097.1|YAOI_SCHPORecName: Full=Uncharacterized transporter C11D3.18C					12.16	0	0.858	0	conditionC_vs_conditionI	-6.75553	-1.50122	0.00286389	0.0344181
TRINITY_DN10202_c0_g1_i6	2427	KOG	0.36	134/372	8e-76	498	SPAC11D3.18c	KOG2533	G	RefseqNR	0.79	305/387	0	521	gi|597990913|ref|XP_007365948.1|MFS general substrate transporter [Dichomitus squalens LYAD-421 SS1]	swissport	0.36	134/372	3e-75	498	sp|Q10097.1|YAOI_SCHPORecName: Full=Uncharacterized transporter C11D3.18C	GO:0055085|GO:0016021				6.75	24.36	0.094	0.268	conditionC_vs_conditionI	1.46409	-0.434945	0.12613	0.489558
TRINITY_DN10202_c0_g1_i9	2419	KOG	0.36	134/372	3e-79	498	SPAC11D3.18c	KOG2533	G	RefseqNR	0.79	305/387	0	521	gi|597990913|ref|XP_007365948.1|MFS general substrate transporter [Dichomitus squalens LYAD-421 SS1]	swissport	0.36	134/372	1e-78	498	sp|Q10097.1|YAOI_SCHPORecName: Full=Uncharacterized transporter C11D3.18C	GO:0055085|GO:0016021				37.24	58.24	0.492	0.641	conditionC_vs_conditionI	0.34873	1.08054	0.665889	0.982546
TRINITY_DN10203_c0_g1_i1	838	KOG	0.39	58/150	4e-20	335	Hs11496978	KOG1657	K	RefseqNR	0.57	144/253	8e-82	210	gi|597995807|ref|XP_007367221.1|histone-fold-containing protein [Dichomitus squalens LYAD-421 SS1]	swissport	0.39	58/150	1e-19	335	sp|P70353.2|NFYC_MOUSERecName: Full=Nuclear transcription factor Y subunit gamma; AltName: Full=CAAT box DNA-binding protein subunit C; AltName: Full=Nuclear transcription factor Y subunit C; Short=NF-YC	GO:0046982				17.9	51.16	0.805	1.902	conditionC_vs_conditionI	1.19858	0.61866	0.131224	0.501532
TRINITY_DN10203_c0_g1_i2	731	KOG	0.56	58/103	2e-35	199	At1g56170	KOG1657	K	RefseqNR	0.72	152/211	2e-96	210	gi|597995807|ref|XP_007367221.1|histone-fold-containing protein [Dichomitus squalens LYAD-421 SS1]	swissport	0.56	58/103	6e-35	199	sp|Q8LCG7.2|NFYC2_ARATHRecName: Full=Nuclear transcription factor Y subunit C-2; Short=AtNF-YC-2; AltName: Full=Transcriptional activator HAP5B	GO:0046982				517.72	557.15	27.605	24.694	conditionC_vs_conditionI	-0.194089	4.54841	0.769614	1
TRINITY_DN10203_c0_g1_i3	774	KOG	0.66	44/67	1e-25	335	Hs11496978	KOG1657	K	RefseqNR	0.65	98/150	2e-72	210	gi|597995807|ref|XP_007367221.1|histone-fold-containing protein [Dichomitus squalens LYAD-421 SS1]	swissport	0.66	44/67	6e-26	335	sp|Q5E9X1.1|NFYC_BOVINRecName: Full=Nuclear transcription factor Y subunit gamma; AltName: Full=CAAT box DNA-binding protein subunit C; AltName: Full=Nuclear transcription factor Y subunit C; Short=NF-YC	GO:0046982				210.39	228.65	10.418	9.407	conditionC_vs_conditionI	-0.173802	3.26262	0.79793	1
TRINITY_DN10203_c0_g2_i1	249	KOG								RefseqNR						swissport										0	1.04	0	0.315	conditionC_vs_conditionI
TRINITY_DN10204_c0_g1_i1	1284	KOG	0.62	163/261	1e-114	306	7301735	KOG0820	A	RefseqNR	0.91	239/262	2e-174	321	gi|807750919|ref|XP_012180254.1|predicted protein [Fibroporia radiculosa]	swissport	0.62	163/261	4e-114	306	sp|Q9VAQ5.1|DIM1_DROMERecName: Full=Probable dimethyladenosine transferase; AltName: Full=Probable 18S rRNA (adenine(1779)-N(6)/adenine(1780)-N(6))-dimethyltransferase; AltName: Full=Probable 18S rRNA dimethylase; AltName: Full=Probable S-adenosylmethionine-6-N',N'-adenosyl(rRNA) dimethyltransferase	GO:0000154|GO:0008649|GO:0006364|GO:0000179				124.2	116.6	3.337	2.6	conditionC_vs_conditionI	-0.382295	2.41666	0.585194	0.950592
TRINITY_DN10204_c0_g1_i2	1222	KOG	0.59	177/300	7e-128	307	SPBC336.02	KOG0820	A	RefseqNR	0.98	314/320	0	320	gi|597998839|ref|XP_007367999.1|rRNA adenine dimethylase [Dichomitus squalens LYAD-421 SS1]	swissport	0.59	177/300	2e-127	307	sp|Q9USU2.1|DIM1_SCHPORecName: Full=Dimethyladenosine transferase; AltName: Full=18S rRNA (adenine(1779)-N(6)/adenine(1780)-N(6))-dimethyltransferase; AltName: Full=18S rRNA dimethylase; AltName: Full=S-adenosylmethionine-6-N', N'-adenosyl(rRNA) dimethyltransferase	GO:0000154|GO:0008649|GO:0006364|GO:0000179				386.17	214.85	10.983	5.076	conditionC_vs_conditionI	-1.14262	3.75754	0.091297	0.405939
TRINITY_DN10204_c0_g1_i3	1282	KOG	0.55	177/320	2e-122	307	SPBC336.02	KOG0820	A	RefseqNR	0.84	288/341	0	321	gi|807750919|ref|XP_012180254.1|predicted protein [Fibroporia radiculosa]	swissport	0.55	177/320	6e-122	307	sp|Q9USU2.1|DIM1_SCHPORecName: Full=Dimethyladenosine transferase; AltName: Full=18S rRNA (adenine(1779)-N(6)/adenine(1780)-N(6))-dimethyltransferase; AltName: Full=18S rRNA dimethylase; AltName: Full=S-adenosylmethionine-6-N', N'-adenosyl(rRNA) dimethyltransferase	GO:0000154|GO:0008649|GO:0006364|GO:0000179				231.64	166.55	6.234	3.719	conditionC_vs_conditionI	-0.772642	3.1536	0.253492	0.718049
TRINITY_DN10205_c0_g1_i1	2051	KOG	0.47	119/252	8e-72	485	SPBC1604.06c	KOG2154	J	RefseqNR	0.73	437/601	0	599	gi|597985663|ref|XP_007364594.1|CBF-domain-containing protein [Dichomitus squalens LYAD-421 SS1]	swissport	0.47	119/252	3e-71	485	sp|O94372.1|YG06_SCHPORecName: Full=Uncharacterized protein C1604.06c					1658.93	1180.71	26.391	15.592	conditionC_vs_conditionI	-0.789093	5.97669	0.232115	0.685142
TRINITY_DN10205_c0_g1_i2	2221	KOG	0.46	84/181	1e-56	552	YPR144c	KOG2154	J	RefseqNR	0.69	363/526	0	599	gi|597985663|ref|XP_007364594.1|CBF-domain-containing protein [Dichomitus squalens LYAD-421 SS1]	swissport	0.46	84/181	5e-56	552	sp|Q06512.1|NOC4_YEASTRecName: Full=Nucleolar complex protein 4; AltName: Full=U three protein 19; AltName: Full=U3 small nucleolar RNA-associated protein 19; Short=U3 snoRNA-associated protein 19					42.92	43.27	0.628	0.526	conditionC_vs_conditionI	-0.297996	0.965368	0.713789	1
TRINITY_DN10205_c0_g1_i3	2136	KOG	0.46	84/181	2e-59	552	YPR144c	KOG2154	J	RefseqNR	0.69	363/526	0	599	gi|597985663|ref|XP_007364594.1|CBF-domain-containing protein [Dichomitus squalens LYAD-421 SS1]	swissport	0.46	84/181	6e-59	552	sp|Q06512.1|NOC4_YEASTRecName: Full=Nucleolar complex protein 4; AltName: Full=U three protein 19; AltName: Full=U3 small nucleolar RNA-associated protein 19; Short=U3 snoRNA-associated protein 19					118.85	131.45	1.81	1.663	conditionC_vs_conditionI	-0.160094	2.45901	0.824994	1
TRINITY_DN10205_c0_g1_i4	944	KOG	0.56	98/176	2e-61	485	SPBC1604.06c	KOG2154	J	RefseqNR	0.86	154/179	1e-102	599	gi|597985663|ref|XP_007364594.1|CBF-domain-containing protein [Dichomitus squalens LYAD-421 SS1]	swissport	0.56	98/176	7e-61	485	sp|O94372.1|YG06_SCHPORecName: Full=Uncharacterized protein C1604.06c					18.29	7.57	0.711	0.239	conditionC_vs_conditionI	-1.45308	-0.602684	0.124578	0.486498
TRINITY_DN10206_c0_g1_i1	1394	KOG								RefseqNR						swissport										3.52	126.43	0.084	2.562	conditionC_vs_conditionI	4.64012	1.43407	8.02958e-07	4.04883e-05
TRINITY_DN10206_c0_g1_i2	1266	KOG								RefseqNR						swissport										18.5	35.4	0.502	0.803	conditionC_vs_conditionI	0.657215	0.278348	0.42351	0.878373
TRINITY_DN10206_c0_g1_i3	1365	KOG								RefseqNR						swissport										29.92	57.61	0.753	1.195	conditionC_vs_conditionI	0.650277	0.965288	0.395739	0.849394
TRINITY_DN10206_c0_g1_i4	1295	KOG								RefseqNR						swissport										17.07	10.56	0.45	0.229	conditionC_vs_conditionI	-0.918399	-0.518228	0.343208	0.796647
TRINITY_DN10207_c0_g1_i1	527	KOG								RefseqNR						swissport										3	51.5	0.251	3.595	conditionC_vs_conditionI	3.76751	0.280096	0.00025588	0.00494922
TRINITY_DN10207_c0_g2_i1	1005	KOG								RefseqNR						swissport										0	144.62	0	4.302	conditionC_vs_conditionI	10.0396	1.57703	1.57971e-10	3.15125e-08
TRINITY_DN10207_c0_g2_i2	379	KOG								RefseqNR						swissport										1	16.35	0.146	1.95	conditionC_vs_conditionI	3.56024	-1.17673	0.00744743	0.0731968
TRINITY_DN10207_c0_g2_i3	418	KOG								RefseqNR						swissport										0	22.8	0	2.285	conditionC_vs_conditionI	7.39048	-0.827709	0.00021796	0.00427951
TRINITY_DN10207_c0_g2_i4	945	KOG								RefseqNR						swissport										6	83.72	0.23	2.686	conditionC_vs_conditionI	3.48416	0.940154	8.62073e-05	0.00200505
TRINITY_DN10208_c0_g1_i1	576	KOG								RefseqNR	0.66	39/59	6e-20	138	gi|597984209|ref|XP_007364223.1|hypothetical protein DICSQDRAFT_179580 [Dichomitus squalens LYAD-421 SS1]	swissport										22.39	4.61	1.653	0.287	conditionC_vs_conditionI	-2.40444	-0.540754	0.0126381	0.110289
TRINITY_DN10208_c0_g1_i2	2333	KOG								RefseqNR	0.57	64/112	6e-27	138	gi|597984209|ref|XP_007364223.1|hypothetical protein DICSQDRAFT_179580 [Dichomitus squalens LYAD-421 SS1]	swissport										167.39	131.58	2.312	1.51	conditionC_vs_conditionI	-0.637631	2.7351	0.355064	0.809954
TRINITY_DN10208_c0_g2_i1	283	KOG								RefseqNR						swissport										3.22	6.82	0.837	1.472	conditionC_vs_conditionI	0.898753	-1.73755	0.585507	0.950592
TRINITY_DN10209_c0_g1_i1	693	KOG								RefseqNR	0.8	132/164	5e-88	168	gi|597986703|ref|XP_007364866.1|hypothetical protein DICSQDRAFT_135740 [Dichomitus squalens LYAD-421 SS1]	swissport										73.8	7.87	4.215	0.373	conditionC_vs_conditionI	-3.48584	0.977177	4.95606e-05	0.00128359
TRINITY_DN10209_c0_g1_i2	731	KOG								RefseqNR	0.79	131/165	6e-88	168	gi|597986703|ref|XP_007364866.1|hypothetical protein DICSQDRAFT_135740 [Dichomitus squalens LYAD-421 SS1]	swissport										194.2	166.2	10.356	7.361	conditionC_vs_conditionI	-0.523368	2.99517	0.447472	0.887809
TRINITY_DN10209_c0_g1_i3	747	KOG								RefseqNR	0.8	132/164	9e-88	168	gi|597986703|ref|XP_007364866.1|hypothetical protein DICSQDRAFT_135740 [Dichomitus squalens LYAD-421 SS1]	swissport										117	104.93	6.067	4.522	conditionC_vs_conditionI	-0.454466	2.30309	0.520245	0.907247
TRINITY_DN1020_c0_g1_i1	561	KOG								RefseqNR	0.5	70/139	2e-29	327	gi|597999273|ref|XP_007368109.1|hypothetical protein DICSQDRAFT_138746 [Dichomitus squalens LYAD-421 SS1]	swissport										14.25	9.33	1.088	0.593	conditionC_vs_conditionI	-0.925857	-0.76535	0.395441	0.849032
TRINITY_DN1020_c0_g2_i1	561	KOG								RefseqNR	0.5	70/139	3e-29	327	gi|597999273|ref|XP_007368109.1|hypothetical protein DICSQDRAFT_138746 [Dichomitus squalens LYAD-421 SS1]	swissport										4.75	4.67	0.366	0.296	conditionC_vs_conditionI	-0.291596	-1.7265	0.7999	1
TRINITY_DN10210_c0_g1_i1	295	KOG	0.66	35/53	7e-18	190	At5g16130	KOG3320	J	RefseqNR	0.95	52/55	5e-28	196	gi|242219368|ref|XP_002475464.1|40S ribosomal protein S7 [Postia placenta Mad-698-R]	swissport	0.66	35/53	3e-17	190	sp|Q8LD03.2|RS73_ARATHRecName: Full=40S ribosomal protein S7-3					2.72	0	0.638	0	conditionC_vs_conditionI	-4.79504	-2.71883	0.285714	0.7216
TRINITY_DN10210_c0_g2_i1	343	KOG	0.65	45/69	7e-27	190	At5g16130	KOG3320	J	RefseqNR	0.94	67/71	2e-39	196	gi|242219368|ref|XP_002475464.1|40S ribosomal protein S7 [Postia placenta Mad-698-R]	swissport	0.65	45/69	3e-26	190	sp|Q8LD03.2|RS73_ARATHRecName: Full=40S ribosomal protein S7-3					4.82	0	0.826	0	conditionC_vs_conditionI	-5.51107	-2.34993	0.0942029	0.405939
TRINITY_DN10210_c0_g3_i1	337	KOG	0.64	43/67	6e-25	190	At5g16130	KOG3320	J	RefseqNR	0.94	65/69	1e-37	196	gi|242219368|ref|XP_002475464.1|40S ribosomal protein S7 [Postia placenta Mad-698-R]	swissport	0.64	43/67	2e-24	190	sp|Q8LD03.2|RS73_ARATHRecName: Full=40S ribosomal protein S7-3					2.27	0	0.408	0	conditionC_vs_conditionI	-4.23583	-2.94459	0.52381	0.907247
TRINITY_DN10210_c0_g4_i1	431	KOG	0.7	28/40	5e-21	195	SPAC18G6.14c	KOG3320	J	RefseqNR	0.95	38/40	6e-32	547	gi|597991549|ref|XP_007366115.1|40S ribosomal protein S7 [Dichomitus squalens LYAD-421 SS1]	swissport	0.7	28/40	2e-20	195	sp|Q10101.2|RS7_SCHPORecName: Full=40S ribosomal protein S7					80.74	54.69	9.247	5.22	conditionC_vs_conditionI	-0.855732	1.62575	0.225946	0.674123
TRINITY_DN10210_c0_g5_i1	384	KOG	0.73	59/81	2e-36	195	SPAC18G6.14c	KOG3320	J	RefseqNR	0.94	80/85	2e-49	196	gi|242219368|ref|XP_002475464.1|40S ribosomal protein S7 [Postia placenta Mad-698-R]	swissport	0.73	59/81	8e-36	195	sp|Q10101.2|RS7_SCHPORecName: Full=40S ribosomal protein S7					2971.01	1499.51	414.214	174.385	conditionC_vs_conditionI	-1.28477	6.65399	0.0535126	0.297155
TRINITY_DN10210_c0_g8_i1	589	KOG	0.71	104/146	2e-69	190	YOR096w	KOG3320	J	RefseqNR	0.91	149/164	6e-104	196	gi|302694441|ref|XP_003036899.1|40S ribosomal protein S7 [Schizophyllum commune H4-8]	swissport	0.71	104/146	7e-69	190	sp|P26786.4|RS7A_YEASTRecName: Full=40S ribosomal protein S7-A; AltName: Full=RP30; AltName: Full=RP40	GO:0005840|GO:0006412|GO:0005622|GO:0003735				11925.5	6016.67	851.158	357.211	conditionC_vs_conditionI	-1.28583	8.65826	0.0528514	0.297155
TRINITY_DN10210_c0_g8_i2	694	KOG	0.68	99/145	5e-63	190	YNL096c	KOG3320	J	RefseqNR	0.93	137/148	3e-92	196	gi|599353740|ref|XP_007391928.1|hypothetical protein PHACADRAFT_249811 [Phanerochaete carnosa HHB-10118-sp]	swissport	0.68	99/145	2e-62	190	sp|P48164.1|RS7B_YEASTRecName: Full=40S ribosomal protein S7-B	GO:0005840|GO:0006412|GO:0005622|GO:0003735				2188.95	1092.06	124.947	51.825	conditionC_vs_conditionI	-1.30205	6.20855	0.0506907	0.290055
TRINITY_DN10210_c0_g9_i1	384	KOG	0.73	59/81	2e-36	195	SPAC18G6.14c	KOG3320	J	RefseqNR	0.94	80/85	2e-49	196	gi|242219368|ref|XP_002475464.1|40S ribosomal protein S7 [Postia placenta Mad-698-R]	swissport	0.73	59/81	8e-36	195	sp|Q10101.2|RS7_SCHPORecName: Full=40S ribosomal protein S7					3234.98	1501.07	451.013	174.566	conditionC_vs_conditionI	-1.40662	6.74232	0.0350347	0.222285
TRINITY_DN10211_c0_g1_i1	1375	KOG	0.27	46/172	1e-19	290	SPBC27B12.07			RefseqNR	0.68	200/295	3e-122	287	gi|597984631|ref|XP_007364331.1|hypothetical protein DICSQDRAFT_103421 [Dichomitus squalens LYAD-421 SS1]	swissport	0.27	46/172	4e-19	290	sp|O42997.1|YBC7_SCHPORecName: Full=Uncharacterized protein C27B12.07					295.56	311.78	7.343	6.424	conditionC_vs_conditionI	-0.222819	3.73142	0.742374	1
TRINITY_DN10211_c0_g1_i2	1430	KOG	0.27	46/172	1e-19	290	SPBC27B12.07			RefseqNR	0.68	200/295	5e-122	287	gi|597984631|ref|XP_007364331.1|hypothetical protein DICSQDRAFT_103421 [Dichomitus squalens LYAD-421 SS1]	swissport	0.27	46/172	5e-19	290	sp|O42997.1|YBC7_SCHPORecName: Full=Uncharacterized protein C27B12.07					71.44	52.22	1.695	1.032	conditionC_vs_conditionI	-0.746622	1.48032	0.306271	0.749939
TRINITY_DN10212_c0_g1_i1	2492	KOG								RefseqNR	0.83	331/401	0	399	gi|597981529|ref|XP_007363530.1|hypothetical protein DICSQDRAFT_145287 [Dichomitus squalens LYAD-421 SS1]	swissport										62.92	131.19	0.816	1.405	conditionC_vs_conditionI	0.756237	2.06215	0.286836	0.723335
TRINITY_DN10212_c0_g1_i2	2422	KOG								RefseqNR	0.83	331/401	0	399	gi|597981529|ref|XP_007363530.1|hypothetical protein DICSQDRAFT_145287 [Dichomitus squalens LYAD-421 SS1]	swissport										119.08	251.81	1.579	2.772	conditionC_vs_conditionI	0.783034	2.97939	0.2524	0.716549
TRINITY_DN10213_c0_g1_i1	549	KOG								RefseqNR						swissport										56.01	65.15	4.414	4.273	conditionC_vs_conditionI	-0.0836738	1.43224	0.946086	1
TRINITY_DN10213_c0_g1_i2	1932	KOG								RefseqNR	0.62	101/163	6e-64	187	gi|597996869|ref|XP_007367496.1|hypothetical protein DICSQDRAFT_138242 [Dichomitus squalens LYAD-421 SS1]	swissport										124.99	130.35	2.123	1.836	conditionC_vs_conditionI	-0.242039	2.49078	0.72674	1
TRINITY_DN10214_c0_g1_i1	2029	KOG	0.47	252/534	6e-135	601	SPAC22F8.10c	KOG2330	A	RefseqNR	0.91	524/579	0	570	gi|597973585|ref|XP_007361495.1|hypothetical protein DICSQDRAFT_49878 [Dichomitus squalens LYAD-421 SS1]	swissport	0.47	252/534	2e-134	601	sp|Q9UUI3.1|SA145_SCHPORecName: Full=Pre-mRNA-splicing factor sap145; AltName: Full=Spliceosome-associated protein 145	GO:0005634				929.16	1115.78	14.958	14.904	conditionC_vs_conditionI	-0.0342685	5.46572	0.960062	1
TRINITY_DN10214_c0_g1_i2	2001	KOG	0.47	252/533	7e-135	601	SPAC22F8.10c	KOG2330	A	RefseqNR	0.91	524/579	0	570	gi|597973585|ref|XP_007361495.1|hypothetical protein DICSQDRAFT_49878 [Dichomitus squalens LYAD-421 SS1]	swissport	0.47	252/533	2e-134	601	sp|Q9UUI3.1|SA145_SCHPORecName: Full=Pre-mRNA-splicing factor sap145; AltName: Full=Spliceosome-associated protein 145	GO:0005634				1233.79	1060.05	20.167	14.378	conditionC_vs_conditionI	-0.518081	5.65565	0.432058	0.87852
TRINITY_DN10214_c0_g2_i1	229	KOG	0.38	29/76	5e-06	734	7295859	KOG2330	A	RefseqNR	0.88	66/75	9e-36	570	gi|597973585|ref|XP_007361495.1|hypothetical protein DICSQDRAFT_49878 [Dichomitus squalens LYAD-421 SS1]	swissport										2.06	11.18	0.92	4.235	conditionC_vs_conditionI	2.09987	-1.46926	0.0999758	0.421741
TRINITY_DN10215_c0_g1_i1	309	KOG								RefseqNR	0.95	21/22	2e-06	283	gi|597969663|ref|XP_007360485.1|hypothetical protein DICSQDRAFT_96073 [Dichomitus squalens LYAD-421 SS1]	swissport										4.06	14.38	0.858	2.553	conditionC_vs_conditionI	1.48276	-1.09687	0.228158	0.677299
TRINITY_DN10215_c0_g1_i2	1075	KOG	0.38	107/281	2e-44	269	Hs5729939	KOG1040	A	RefseqNR	0.95	269/283	0	283	gi|597969663|ref|XP_007360485.1|hypothetical protein DICSQDRAFT_96073 [Dichomitus squalens LYAD-421 SS1]	swissport	0.47	141/298	1e-79	332	sp|P0CS65.1|YTH1_CRYNBRecName: Full=mRNA 3'-end-processing protein YTH1 sp|P0CS64.1|YTH1_CRYNJ RecName: Full=mRNA 3'-end-processing protein YTH1	GO:0046872|GO:0008270|GO:0003676				101.91	224.92	3.368	6.176	conditionC_vs_conditionI	0.841796	2.79745	0.218737	0.660904
TRINITY_DN10215_c0_g1_i3	1062	KOG	0.38	107/281	1e-44	269	Hs5729939	KOG1040	A	RefseqNR	0.95	269/283	0	283	gi|597969663|ref|XP_007360485.1|hypothetical protein DICSQDRAFT_96073 [Dichomitus squalens LYAD-421 SS1]	swissport	0.47	141/298	1e-79	332	sp|P0CS65.1|YTH1_CRYNBRecName: Full=mRNA 3'-end-processing protein YTH1 sp|P0CS64.1|YTH1_CRYNJ RecName: Full=mRNA 3'-end-processing protein YTH1	GO:0046872|GO:0008270|GO:0003676				368.11	670.33	12.343	18.671	conditionC_vs_conditionI	0.565454	4.46109	0.394993	0.849032
TRINITY_DN10215_c0_g1_i4	1016	KOG	0.4	70/174	1e-25	269	Hs5729939	KOG1040	A	RefseqNR	0.96	166/173	4e-127	283	gi|597969663|ref|XP_007360485.1|hypothetical protein DICSQDRAFT_96073 [Dichomitus squalens LYAD-421 SS1]	swissport	0.41	81/199	1e-51	332	sp|P0CS65.1|YTH1_CRYNBRecName: Full=mRNA 3'-end-processing protein YTH1 sp|P0CS64.1|YTH1_CRYNJ RecName: Full=mRNA 3'-end-processing protein YTH1	GO:0046872|GO:0008270|GO:0003676				179.92	297.37	6.36	8.738	conditionC_vs_conditionI	0.423378	3.35351	0.533755	0.916021
TRINITY_DN10216_c0_g1_i1	2169	KOG								RefseqNR	0.68	236/347	1e-151	330	gi|636626225|ref|XP_008044247.1|hypothetical protein TRAVEDRAFT_53114 [Trametes versicolor FP-101664 SS1]	swissport										80	117	1.203	1.453	conditionC_vs_conditionI	0.249257	2.10392	0.729615	1
TRINITY_DN10217_c0_g1_i1	2491	KOG								RefseqNR	0.64	432/675	0	735	gi|598008899|ref|XP_007370657.1|hypothetical protein DICSQDRAFT_71225 [Dichomitus squalens LYAD-421 SS1]	swissport						GO:0005488				971	1008	12.521	10.784	conditionC_vs_conditionI	-0.244876	5.42914	0.710973	1
TRINITY_DN10218_c0_g1_i1	239	KOG	0.72	54/75	1e-33	130	YLR367w	KOG1754	J	RefseqNR	0.99	74/75	8e-45	130	gi|598000431|ref|XP_007368424.1|ribosomal protein S8 [Dichomitus squalens LYAD-421 SS1]	swissport	0.83	62/75	3e-38	130	sp|P46792.1|RS22_AGABIRecName: Full=40S ribosomal protein S22; AltName: Full=Ribosomal protein S15a					462.67	241.74	183.566	80.792	conditionC_vs_conditionI	-1.23439	3.99087	0.0674868	0.336958
TRINITY_DN10218_c0_g2_i1	330	KOG	0.68	32/47	1e-16	130	At3g46040	KOG1754	J	RefseqNR	1	47/47	8e-25	130	gi|598000431|ref|XP_007368424.1|ribosomal protein S8 [Dichomitus squalens LYAD-421 SS1]	swissport	0.85	40/47	2e-21	130	sp|P46792.1|RS22_AGABIRecName: Full=40S ribosomal protein S22; AltName: Full=Ribosomal protein S15a					675.33	351.64	125.282	54.502	conditionC_vs_conditionI	-1.23785	4.53224	0.0650929	0.327722
TRINITY_DN10218_c0_g3_i1	202	KOG	0.7	44/63	8e-27	130	At3g46040	KOG1754	J	RefseqNR	1	63/63	1e-37	130	gi|598000431|ref|XP_007368424.1|ribosomal protein S8 [Dichomitus squalens LYAD-421 SS1]	swissport	0.86	54/63	1e-32	130	sp|P46792.1|RS22_AGABIRecName: Full=40S ribosomal protein S22; AltName: Full=Ribosomal protein S15a					989.86	473.71	663.418	270.186	conditionC_vs_conditionI	-1.36114	5.04807	0.0422558	0.253818
TRINITY_DN10218_c0_g4_i1	239	KOG	0.67	50/75	4e-32	130	Hs14165469	KOG1754	J	RefseqNR	0.95	71/75	2e-43	130	gi|598000431|ref|XP_007368424.1|ribosomal protein S8 [Dichomitus squalens LYAD-421 SS1]	swissport	0.81	61/75	1e-38	130	sp|P46792.1|RS22_AGABIRecName: Full=40S ribosomal protein S22; AltName: Full=Ribosomal protein S15a					18.25	5	7.238	1.673	conditionC_vs_conditionI	-2.11656	-0.747434	0.0293231	0.20075
TRINITY_DN10218_c0_g4_i2	355	KOG	0.65	36/55	4e-20	130	At3g46040	KOG1754	J	RefseqNR	0.98	54/55	3e-30	130	gi|598000431|ref|XP_007368424.1|ribosomal protein S8 [Dichomitus squalens LYAD-421 SS1]	swissport	0.82	45/55	5e-25	130	sp|P46792.1|RS22_AGABIRecName: Full=40S ribosomal protein S22; AltName: Full=Ribosomal protein S15a					126.47	69.89	20.356	9.388	conditionC_vs_conditionI	-1.1453	2.15434	0.102659	0.429898
TRINITY_DN10218_c0_g5_i1	202	KOG	0.7	44/63	8e-27	130	At3g46040	KOG1754	J	RefseqNR	1	63/63	1e-37	130	gi|598000431|ref|XP_007368424.1|ribosomal protein S8 [Dichomitus squalens LYAD-421 SS1]	swissport	0.86	54/63	1e-32	130	sp|P46792.1|RS22_AGABIRecName: Full=40S ribosomal protein S22; AltName: Full=Ribosomal protein S15a					1085.61	439.25	727.592	250.54	conditionC_vs_conditionI	-1.60529	5.1169	0.0174773	0.138773
TRINITY_DN10218_c0_g6_i1	239	KOG	0.73	55/75	2e-34	130	YJL190c	KOG1754	J	RefseqNR	0.99	74/75	2e-45	130	gi|598000431|ref|XP_007368424.1|ribosomal protein S8 [Dichomitus squalens LYAD-421 SS1]	swissport	0.84	63/75	4e-40	130	sp|P46792.1|RS22_AGABIRecName: Full=40S ribosomal protein S22; AltName: Full=Ribosomal protein S15a					613.2	298.6	243.284	99.788	conditionC_vs_conditionI	-1.3342	4.36543	0.0471635	0.27585
TRINITY_DN10218_c0_g7_i1	531	KOG	0.79	76/96	3e-49	130	SPAC5D6.01	KOG1754	J	RefseqNR	0.98	94/96	9e-61	130	gi|598000431|ref|XP_007368424.1|ribosomal protein S8 [Dichomitus squalens LYAD-421 SS1]	swissport	0.81	78/96	3e-52	130	sp|P46792.1|RS22_AGABIRecName: Full=40S ribosomal protein S22; AltName: Full=Ribosomal protein S15a					2186.37	1106.57	181.087	76.28	conditionC_vs_conditionI	-1.28039	6.21286	0.0545336	0.297155
TRINITY_DN10218_c0_g7_i2	533	KOG	0.79	77/97	6e-50	130	SPAC5D6.01	KOG1754	J	RefseqNR	0.98	95/97	2e-61	130	gi|598000431|ref|XP_007368424.1|ribosomal protein S8 [Dichomitus squalens LYAD-421 SS1]	swissport	0.81	79/97	7e-53	130	sp|P46792.1|RS22_AGABIRecName: Full=40S ribosomal protein S22; AltName: Full=Ribosomal protein S15a					409.46	229.81	33.724	15.755	conditionC_vs_conditionI	-1.12886	3.84503	0.0941726	0.405939
TRINITY_DN10218_c0_g7_i3	448	KOG	0.79	77/97	2e-50	130	SPAC5D6.01	KOG1754	J	RefseqNR	0.98	95/97	6e-62	130	gi|598000431|ref|XP_007368424.1|ribosomal protein S8 [Dichomitus squalens LYAD-421 SS1]	swissport	0.81	79/97	2e-53	130	sp|P46792.1|RS22_AGABIRecName: Full=40S ribosomal protein S22; AltName: Full=Ribosomal protein S15a					1130.86	634.82	121.558	56.844	conditionC_vs_conditionI	-1.13146	5.30818	0.0892327	0.405939
TRINITY_DN10218_c0_g7_i4	367	KOG	0.79	77/97	3e-51	130	SPAC5D6.01	KOG1754	J	RefseqNR	0.98	95/97	4e-63	130	gi|598000431|ref|XP_007368424.1|ribosomal protein S8 [Dichomitus squalens LYAD-421 SS1]	swissport	0.81	79/97	2e-54	130	sp|P46792.1|RS22_AGABIRecName: Full=40S ribosomal protein S22; AltName: Full=Ribosomal protein S15a	GO:0005840|GO:0006412|GO:0003735				2211.93	1124.98	334.675	142.043	conditionC_vs_conditionI	-1.27418	6.23172	0.0556698	0.297155
TRINITY_DN10219_c0_g1_i1	1919	KOG								RefseqNR	0.82	126/154	5e-82	346	gi|597978939|ref|XP_007362868.1|hypothetical protein DICSQDRAFT_81010, partial [Dichomitus squalens LYAD-421 SS1]	swissport										90.45	118.4	1.548	1.683	conditionC_vs_conditionI	0.09182	2.18731	0.918475	1
TRINITY_DN10219_c0_g1_i2	1855	KOG								RefseqNR	0.82	126/154	3e-82	346	gi|597978939|ref|XP_007362868.1|hypothetical protein DICSQDRAFT_81010, partial [Dichomitus squalens LYAD-421 SS1]	swissport										175.19	168.3	3.107	2.476	conditionC_vs_conditionI	-0.357493	2.91848	0.599874	0.960617
TRINITY_DN10219_c0_g1_i3	1869	KOG								RefseqNR	0.82	126/154	4e-82	346	gi|597978939|ref|XP_007362868.1|hypothetical protein DICSQDRAFT_81010, partial [Dichomitus squalens LYAD-421 SS1]	swissport										27.36	54.3	0.481	0.793	conditionC_vs_conditionI	0.698843	0.850251	0.363648	0.820798
TRINITY_DN1021_c0_g1_i1	311	KOG								RefseqNR						swissport										0	2	0	0.354	conditionC_vs_conditionI	3.95449	-2.95756	0.52381	0.907247
TRINITY_DN1021_c0_g2_i1	311	KOG								RefseqNR						swissport										0	3	0	0.526	conditionC_vs_conditionI	4.5081	-2.73788	0.285714	0.7216
TRINITY_DN10220_c0_g1_i1	1013	KOG								RefseqNR						swissport										195.54	171.41	6.935	5.057	conditionC_vs_conditionI	-0.495378	3.02142	0.469184	0.907079
TRINITY_DN10220_c0_g1_i2	979	KOG								RefseqNR						swissport										447.49	233.08	16.548	7.16	conditionC_vs_conditionI	-1.23831	3.93913	0.0665221	0.33295
TRINITY_DN10220_c0_g1_i3	202	KOG								RefseqNR						swissport										31.98	26.51	21.433	15.114	conditionC_vs_conditionI	-0.541667	0.456682	0.515523	0.907247
TRINITY_DN10221_c0_g1_i1	818	KOG	0.27	61/224	2e-12	211	Hs6006020	KOG3186	D	RefseqNR	0.72	166/232	2e-114	232	gi|597969037|ref|XP_007360326.1|DNA-binding protein [Dichomitus squalens LYAD-421 SS1]	swissport	0.29	64/224	5e-13	211	sp|Q2KIP7.1|MD2L2_BOVINRecName: Full=Mitotic spindle assembly checkpoint protein MAD2B; AltName: Full=Mitotic arrest deficient 2-like protein 2; Short=MAD2-like protein 2					96.79	78	4.467	2.992	conditionC_vs_conditionI	-0.612488	1.97238	0.390029	0.846961
TRINITY_DN10221_c0_g1_i2	400	KOG	0.51	27/53	3e-13	211	Hs6006020	KOG3186	D	RefseqNR	0.86	55/64	2e-32	232	gi|597969037|ref|XP_007360326.1|DNA-binding protein [Dichomitus squalens LYAD-421 SS1]	swissport	0.55	29/53	4e-13	211	sp|Q568H3.1|MD2L2_DANRERecName: Full=Mitotic spindle assembly checkpoint protein MAD2B; AltName: Full=Mitotic arrest deficient 2-like protein 2; Short=MAD2-like protein 2					4.05	8.63	0.523	0.937	conditionC_vs_conditionI	0.853129	-1.45882	0.670342	0.982546
TRINITY_DN10221_c0_g1_i3	666	KOG	0.5	47/94	5e-24	211	Hs6006020	KOG3186	D	RefseqNR	0.82	91/111	1e-72	232	gi|597969037|ref|XP_007360326.1|DNA-binding protein [Dichomitus squalens LYAD-421 SS1]	swissport	0.5	47/94	2e-23	211	sp|Q9D752.2|MD2L2_MOUSERecName: Full=Mitotic spindle assembly checkpoint protein MAD2B; AltName: Full=Mitotic arrest deficient 2-like protein 2; Short=MAD2-like protein 2 sp|D3Z8D9.1|MD2L2_RAT RecName: Full=Mitotic spindle assembly checkpoint protein MAD2B; AltName: Full=Mitotic arrest deficient 2-like protein 2; Short=MAD2-like protein 2					109.54	123.06	6.6	6.166	conditionC_vs_conditionI	-0.137557	2.35801	0.855599	1
TRINITY_DN10221_c0_g1_i4	936	KOG	0.32	68/214	8e-24	211	Hs6006020	KOG3186	D	RefseqNR	0.8	177/222	4e-129	232	gi|597969037|ref|XP_007360326.1|DNA-binding protein [Dichomitus squalens LYAD-421 SS1]	swissport	0.33	71/214	1e-24	211	sp|Q2KIP7.1|MD2L2_BOVINRecName: Full=Mitotic spindle assembly checkpoint protein MAD2B; AltName: Full=Mitotic arrest deficient 2-like protein 2; Short=MAD2-like protein 2					12.73	11.87	0.502	0.382	conditionC_vs_conditionI	-0.410239	-0.670968	0.792443	1
TRINITY_DN10221_c0_g1_i5	884	KOG	0.32	72/224	3e-25	211	Hs6006020	KOG3186	D	RefseqNR	0.8	185/232	2e-136	232	gi|597969037|ref|XP_007360326.1|DNA-binding protein [Dichomitus squalens LYAD-421 SS1]	swissport	0.33	75/224	7e-26	211	sp|Q2KIP7.1|MD2L2_BOVINRecName: Full=Mitotic spindle assembly checkpoint protein MAD2B; AltName: Full=Mitotic arrest deficient 2-like protein 2; Short=MAD2-like protein 2					400.55	520.73	16.778	18.126	conditionC_vs_conditionI	0.0788005	4.31428	0.908747	1
TRINITY_DN10221_c0_g1_i7	529	KOG								RefseqNR	0.78	94/120	9e-61	232	gi|597969037|ref|XP_007360326.1|DNA-binding protein [Dichomitus squalens LYAD-421 SS1]	swissport										56.83	36.14	4.738	2.505	conditionC_vs_conditionI	-0.959143	1.09655	0.195242	0.612966
TRINITY_DN10221_c0_g2_i1	338	KOG								RefseqNR	0.71	27/38	8e-17	232	gi|597969037|ref|XP_007360326.1|DNA-binding protein [Dichomitus squalens LYAD-421 SS1]	swissport										4.27	4.39	0.753	0.65	conditionC_vs_conditionI	-0.289835	-1.94938	1	1
TRINITY_DN10221_c0_g3_i1	342	KOG								RefseqNR	0.73	40/55	9e-34	232	gi|597969037|ref|XP_007360326.1|DNA-binding protein [Dichomitus squalens LYAD-421 SS1]	swissport										7.24	8.17	1.255	1.176	conditionC_vs_conditionI	-0.104478	-1.2874	1	1
TRINITY_DN10222_c0_g1_i1	811	KOG	0.44	45/103	2e-17	203	SPAC869.06c			RefseqNR	0.68	81/120	3e-75	210	gi|636619941|ref|XP_008041105.1|hypothetical protein TRAVEDRAFT_50259 [Trametes versicolor FP-101664 SS1]	swissport	0.44	45/103	6e-17	203	sp|Q9URY9.1|YI06_SCHPORecName: Full=Uncharacterized hemerythrin-like protein C869.06c					92.68	75.53	4.32	2.925	conditionC_vs_conditionI	-0.589213	1.92207	0.401797	0.85751
TRINITY_DN10222_c0_g1_i2	525	KOG	0.35	36/102	4e-17	203	SPAC869.06c			RefseqNR	0.82	65/79	2e-40	210	gi|636619941|ref|XP_008041105.1|hypothetical protein TRAVEDRAFT_50259 [Trametes versicolor FP-101664 SS1]	swissport	0.35	36/102	1e-16	203	sp|Q9URY9.1|YI06_SCHPORecName: Full=Uncharacterized hemerythrin-like protein C869.06c					18.86	26.97	1.59	1.893	conditionC_vs_conditionI	0.206964	0.101729	0.870304	1
TRINITY_DN10222_c0_g1_i3	1030	KOG	0.43	79/184	4e-44	203	SPAC869.06c			RefseqNR	0.7	147/209	1e-101	210	gi|636619941|ref|XP_008041105.1|hypothetical protein TRAVEDRAFT_50259 [Trametes versicolor FP-101664 SS1]	swissport	0.43	79/184	1e-43	203	sp|Q9URY9.1|YI06_SCHPORecName: Full=Uncharacterized hemerythrin-like protein C869.06c					821.63	874.54	28.588	25.267	conditionC_vs_conditionI	-0.208684	5.20597	0.752513	1
TRINITY_DN10222_c0_g1_i5	967	KOG	0.43	79/184	2e-44	203	SPAC869.06c			RefseqNR	0.71	149/209	5e-103	210	gi|636619941|ref|XP_008041105.1|hypothetical protein TRAVEDRAFT_50259 [Trametes versicolor FP-101664 SS1]	swissport	0.43	79/184	6e-44	203	sp|Q9URY9.1|YI06_SCHPORecName: Full=Uncharacterized hemerythrin-like protein C869.06c					47.84	27.96	1.799	0.87	conditionC_vs_conditionI	-1.07274	0.819871	0.16191	0.550262
TRINITY_DN10223_c0_g1_i1	1478	KOG	0.54	205/378	2e-144	404	SPAC1687.19c	KOG3908	A	RefseqNR	0.94	369/392	0	415	gi|597975609|ref|XP_007362025.1|tRNA-guanine transglycosylase [Dichomitus squalens LYAD-421 SS1]	swissport	0.54	205/378	7e-144	404	sp|O94460.1|TGT_SCHPORecName: Full=Probable queuine tRNA-ribosyltransferase; AltName: Full=Guanine insertion enzyme; AltName: Full=tRNA-guanine transglycosylase	GO:0008616|GO:0006400|GO:0008479|GO:0008033				174.69	205.08	3.996	3.891	conditionC_vs_conditionI	-0.0705439	3.05152	0.927597	1
TRINITY_DN10223_c0_g1_i2	574	KOG	0.6	40/67	5e-31	404	SPAC1687.19c	KOG3908	A	RefseqNR	0.99	66/67	8e-55	415	gi|597975609|ref|XP_007362025.1|tRNA-guanine transglycosylase [Dichomitus squalens LYAD-421 SS1]	swissport	0.6	40/67	2e-30	404	sp|O94460.1|TGT_SCHPORecName: Full=Probable queuine tRNA-ribosyltransferase; AltName: Full=Guanine insertion enzyme; AltName: Full=tRNA-guanine transglycosylase					10.71	6.41	0.795	0.392	conditionC_vs_conditionI	-1.15517	-1.12782	0.283653	0.7216
TRINITY_DN10223_c0_g1_i3	1537	KOG	0.52	143/276	9e-116	404	SPAC1687.19c	KOG3908	A	RefseqNR	0.93	269/290	0	415	gi|597975609|ref|XP_007362025.1|tRNA-guanine transglycosylase [Dichomitus squalens LYAD-421 SS1]	swissport	0.52	143/276	3e-115	404	sp|O94460.1|TGT_SCHPORecName: Full=Probable queuine tRNA-ribosyltransferase; AltName: Full=Guanine insertion enzyme; AltName: Full=tRNA-guanine transglycosylase	GO:0008616|GO:0006400|GO:0008479				40.6	35.51	0.889	0.641	conditionC_vs_conditionI	-0.484909	0.819153	0.537803	0.920224
TRINITY_DN10224_c0_g1_i1	1963	KOG	0.43	150/346	1e-86	404	SPBC776.05	KOG2895	S	RefseqNR	0.85	389/456	0	477	gi|597984203|ref|XP_007364221.1|hypothetical protein DICSQDRAFT_83576 [Dichomitus squalens LYAD-421 SS1]	swissport	0.43	150/345	5e-86	403	sp|O94673.2|YG75_SCHPORecName: Full=Uncharacterized membrane protein C776.05					1307	2199	21.82	30.458	conditionC_vs_conditionI	0.451696	6.2179	0.492305	0.907247
TRINITY_DN10225_c0_g1_i1	503	KOG	0.47	52/110	6e-27	114	SPAC227.10	KOG4098	O	RefseqNR	0.84	107/128	2e-73	131	gi|636608833|ref|XP_008035551.1|Prefoldin beta-like protein [Trametes versicolor FP-101664 SS1]	swissport	0.47	52/110	2e-26	114	sp|Q9UTC9.1|PFD2_SCHPORecName: Full=Probable prefoldin subunit 2	GO:0016272|GO:0006457|GO:0051082				939.64	985.9	84.362	73.689	conditionC_vs_conditionI	-0.229903	5.3893	0.727457	1
TRINITY_DN10225_c0_g1_i2	656	KOG	0.47	48/103	3e-25	114	SPAC227.10	KOG4098	O	RefseqNR	0.75	101/135	2e-62	131	gi|636608833|ref|XP_008035551.1|Prefoldin beta-like protein [Trametes versicolor FP-101664 SS1]	swissport	0.47	48/103	1e-24	114	sp|Q9UTC9.1|PFD2_SCHPORecName: Full=Probable prefoldin subunit 2	GO:0016272|GO:0006457|GO:0051082				458.96	593.35	28.243	30.363	conditionC_vs_conditionI	0.0706619	4.50419	0.916552	1
TRINITY_DN10225_c0_g1_i3	563	KOG	0.47	48/103	3e-25	114	SPAC227.10	KOG4098	O	RefseqNR	0.78	112/144	9e-71	130	gi|597987603|ref|XP_007365093.1|Prefoldin beta-like protein [Dichomitus squalens LYAD-421 SS1]	swissport	0.47	48/103	1e-24	114	sp|Q9UTC9.1|PFD2_SCHPORecName: Full=Probable prefoldin subunit 2					34.78	48.51	2.646	3.069	conditionC_vs_conditionI	0.186009	0.916467	0.848435	1
TRINITY_DN10225_c0_g1_i5	708	KOG	0.51	38/75	2e-18	154	Hs12408675	KOG4098	O	RefseqNR	0.88	70/80	5e-52	131	gi|636608833|ref|XP_008035551.1|Prefoldin beta-like protein [Trametes versicolor FP-101664 SS1]	swissport	0.51	38/75	6e-18	154	sp|Q9UHV9.1|PFD2_HUMANRecName: Full=Prefoldin subunit 2					60.53	64.79	3.368	2.992	conditionC_vs_conditionI	-0.20682	1.49359	0.795797	1
TRINITY_DN10225_c0_g2_i1	219	KOG								RefseqNR						swissport										1.1	0	0.565	0	conditionC_vs_conditionI
TRINITY_DN10225_c0_g3_i1	220	KOG								RefseqNR						swissport										0	1.45	0	0.621	conditionC_vs_conditionI
TRINITY_DN10226_c0_g1_i1	834	KOG								RefseqNR	0.55	41/75	2e-16	497	gi|636621261|ref|XP_008041765.1|hypothetical protein TRAVEDRAFT_23041 [Trametes versicolor FP-101664 SS1]	swissport										13.1	32.54	0.586	1.214	conditionC_vs_conditionI	1.03872	0.0817364	0.244669	0.704663
TRINITY_DN10226_c0_g1_i2	885	KOG								RefseqNR	0.59	36/61	1e-14	497	gi|636621261|ref|XP_008041765.1|hypothetical protein TRAVEDRAFT_23041 [Trametes versicolor FP-101664 SS1]	swissport										126.9	136.46	5.314	4.742	conditionC_vs_conditionI	-0.199892	2.53284	0.783728	1
TRINITY_DN10227_c0_g1_i1	204	KOG								RefseqNR	0.71	27/38	5e-10	288	gi|636606085|ref|XP_008034177.1|hypothetical protein TRAVEDRAFT_160654 [Trametes versicolor FP-101664 SS1]	swissport										14.16	9.19	9.174	5.067	conditionC_vs_conditionI	-0.925857	-0.76535	0.395441	0.849032
TRINITY_DN10227_c0_g2_i1	1088	KOG								RefseqNR	0.74	217/294	5e-138	294	gi|597974969|ref|XP_007361853.1|hypothetical protein DICSQDRAFT_132771 [Dichomitus squalens LYAD-421 SS1]	swissport										380	448.37	12.385	12.132	conditionC_vs_conditionI	-0.0613414	4.16673	0.932545	1
TRINITY_DN10227_c0_g2_i2	783	KOG								RefseqNR	0.78	132/169	5e-84	294	gi|597974969|ref|XP_007361853.1|hypothetical protein DICSQDRAFT_132771 [Dichomitus squalens LYAD-421 SS1]	swissport										0	40.92	0	1.663	conditionC_vs_conditionI	8.22069	-0.10969	5.18875e-06	0.000192753
TRINITY_DN10227_c0_g2_i3	1144	KOG								RefseqNR	0.71	189/265	2e-114	294	gi|597974969|ref|XP_007361853.1|hypothetical protein DICSQDRAFT_132771 [Dichomitus squalens LYAD-421 SS1]	swissport										504.84	636.52	15.512	16.233	conditionC_vs_conditionI	0.0361429	4.62388	0.959969	1
TRINITY_DN10228_c0_g1_i1	208	KOG								RefseqNR						swissport										2.29	1.55	1.391	0.793	conditionC_vs_conditionI	-0.281342	-2.53543	1	1
TRINITY_DN10228_c0_g2_i1	1099	KOG								RefseqNR	0.63	150/238	1e-92	724	gi|636602733|ref|XP_008032501.1|hypothetical protein TRAVEDRAFT_157425 [Trametes versicolor FP-101664 SS1]	swissport										53.97	100.29	1.736	2.686	conditionC_vs_conditionI	0.589106	1.74413	0.418623	0.877729
TRINITY_DN10228_c0_g2_i2	898	KOG								RefseqNR	0.69	109/159	3e-71	724	gi|636602733|ref|XP_008032501.1|hypothetical protein TRAVEDRAFT_157425 [Trametes versicolor FP-101664 SS1]	swissport										17.7	27.59	0.732	0.946	conditionC_vs_conditionI	0.336702	0.0983986	0.743746	1
TRINITY_DN10228_c0_g2_i3	1033	KOG								RefseqNR	0.75	112/150	1e-65	719	gi|597971167|ref|XP_007360871.1|hypothetical protein DICSQDRAFT_151728 [Dichomitus squalens LYAD-421 SS1]	swissport										10.03	9.58	0.345	0.277	conditionC_vs_conditionI	-0.295183	-0.946927	0.876186	1
TRINITY_DN10229_c0_g1_i1	1134	KOG	0.37	82/220	9e-35	218	SPCC4B3.08			RefseqNR	0.76	225/298	8e-155	265	gi|598006141|ref|XP_007369961.1|hypothetical protein DICSQDRAFT_174091 [Dichomitus squalens LYAD-421 SS1]	swissport	0.37	82/220	3e-34	218	sp|Q9USJ8.1|CTK3_SCHPORecName: Full=CTD kinase subunit gamma; Short=CTDK-I gamma subunit; AltName: Full=CTD kinase subunit 3					194	219	6.025	5.64	conditionC_vs_conditionI	-0.12391	3.17298	0.858691	1
TRINITY_DN1022_c0_g1_i1	211	KOG								RefseqNR						swissport										0	2	0	0.985	conditionC_vs_conditionI	3.95449	-2.95756	0.52381	0.907247
TRINITY_DN10230_c0_g1_i1	750	KOG	0.43	70/163	1e-36	209	At4g05000	KOG3284	U	RefseqNR	0.96	154/160	7e-112	213	gi|597980135|ref|XP_007363171.1|vacuolar protein sorting-associated protein 28 [Dichomitus squalens LYAD-421 SS1]	swissport	0.43	70/163	3e-36	210	sp|Q9S9T7.2|VP282_ARATHRecName: Full=Vacuolar protein sorting-associated protein 28 homolog 2					0	48.62	0	2.084	conditionC_vs_conditionI	8.47706	0.120216	1.21973e-06	5.6946e-05
TRINITY_DN10230_c0_g1_i2	867	KOG	0.36	90/249	1e-39	209	At4g05000	KOG3284	U	RefseqNR	0.78	203/259	2e-139	213	gi|597980135|ref|XP_007363171.1|vacuolar protein sorting-associated protein 28 [Dichomitus squalens LYAD-421 SS1]	swissport	0.36	90/249	3e-39	210	sp|Q9S9T7.2|VP282_ARATHRecName: Full=Vacuolar protein sorting-associated protein 28 homolog 2					24.08	25.31	1.036	0.899	conditionC_vs_conditionI	-0.238752	0.197741	0.82277	1
TRINITY_DN10230_c0_g1_i3	801	KOG	0.44	90/203	4e-50	209	At4g05000	KOG3284	U	RefseqNR	0.95	203/213	6e-150	213	gi|597980135|ref|XP_007363171.1|vacuolar protein sorting-associated protein 28 [Dichomitus squalens LYAD-421 SS1]	swissport	0.44	90/203	2e-49	210	sp|Q9S9T7.2|VP282_ARATHRecName: Full=Vacuolar protein sorting-associated protein 28 homolog 2					726.23	804.12	34.425	31.682	conditionC_vs_conditionI	-0.151609	5.05399	0.820641	1
TRINITY_DN10230_c0_g1_i4	606	KOG	0.44	52/118	4e-24	209	At4g05000	KOG3284	U	RefseqNR	0.94	116/124	3e-79	213	gi|597980135|ref|XP_007363171.1|vacuolar protein sorting-associated protein 28 [Dichomitus squalens LYAD-421 SS1]	swissport	0.44	52/118	2e-23	210	sp|Q9S9T7.2|VP282_ARATHRecName: Full=Vacuolar protein sorting-associated protein 28 homolog 2					10.15	34.27	0.701	1.96	conditionC_vs_conditionI	1.45643	0.0151023	0.0874894	0.400878
TRINITY_DN10230_c0_g1_i5	801	KOG	0.4	90/227	1e-44	209	At4g05000	KOG3284	U	RefseqNR	0.86	203/237	2e-144	213	gi|597980135|ref|XP_007363171.1|vacuolar protein sorting-associated protein 28 [Dichomitus squalens LYAD-421 SS1]	swissport	0.4	90/227	4e-44	210	sp|Q9S9T7.2|VP282_ARATHRecName: Full=Vacuolar protein sorting-associated protein 28 homolog 2					21.34	44.69	1.015	1.759	conditionC_vs_conditionI	0.79741	0.569094	0.299162	0.742633
TRINITY_DN10230_c0_g1_i6	587	KOG	0.46	58/126	6e-27	209	At4g05000	KOG3284	U	RefseqNR	0.97	122/126	2e-85	213	gi|597980135|ref|XP_007363171.1|vacuolar protein sorting-associated protein 28 [Dichomitus squalens LYAD-421 SS1]	swissport	0.46	58/126	2e-26	210	sp|Q9S9T7.2|VP282_ARATHRecName: Full=Vacuolar protein sorting-associated protein 28 homolog 2					7.83	9.21	0.565	0.545	conditionC_vs_conditionI	-0.127072	-1.14255	1	1
TRINITY_DN10230_c0_g1_i7	555	KOG	0.41	32/78	5e-11	209	At4g05000	KOG3284	U	RefseqNR	0.95	69/73	4e-47	174	gi|302697269|ref|XP_003038313.1|hypothetical protein SCHCODRAFT_47056 [Schizophyllum commune H4-8]	swissport	0.41	32/78	2e-10	210	sp|Q9S9T7.2|VP282_ARATHRecName: Full=Vacuolar protein sorting-associated protein 28 homolog 2					26.37	15.78	2.05	1.023	conditionC_vs_conditionI	-0.993125	0.0117943	0.226004	0.674123
TRINITY_DN10231_c0_g1_i1	2312	KOG	0.47	164/349	3e-95	342	SPAC1F7.09c	KOG4145	F	RefseqNR	0.81	471/581	0	578	gi|597975413|ref|XP_007361972.1|Allantoicase [Dichomitus squalens LYAD-421 SS1]	swissport	0.47	164/349	1e-94	342	sp|Q09913.1|ALLC_SCHPORecName: Full=Probable allantoicase; AltName: Full=Allantoate amidinohydrolase	GO:0050385|GO:0004848|GO:0000256|GO:0004037	00230+4.3.2.3|00230+3.5.3.4	4.3.2.3	4.3.2.3 green	659	623	9.205	7.227	conditionC_vs_conditionI	-0.379832	4.81094	0.567415	0.941869
TRINITY_DN10232_c0_g1_i1	421	KOG	0.65	67/103	2e-40	876	At1g23900	KOG1062	U	RefseqNR	0.99	106/107	8e-67	840	gi|597979785|ref|XP_007363084.1|gamma-adaptin [Dichomitus squalens LYAD-421 SS1]	swissport	0.79	82/104	4e-52	874	sp|Q99128.3|AP1G1_USTMARecName: Full=AP-1 complex subunit gamma-1; AltName: Full=Clathrin assembly protein complex 1 gamma large chain; AltName: Full=Clathrin assembly protein large gamma chain; AltName: Full=Gamma-adaptin; Short=Gamma-ADA	GO:0006886|GO:0030117|GO:0005488|GO:0016192				7.52	33.84	0.9	3.356	conditionC_vs_conditionI	1.77437	-0.0509044	0.0459806	0.270148
TRINITY_DN10232_c0_g1_i2	2692	KOG	0.46	392/844	0	825	Hs18104998	KOG1062	U	RefseqNR	0.91	761/840	0	840	gi|597979785|ref|XP_007363084.1|gamma-adaptin [Dichomitus squalens LYAD-421 SS1]	swissport	0.64	545/847	0	874	sp|Q99128.3|AP1G1_USTMARecName: Full=AP-1 complex subunit gamma-1; AltName: Full=Clathrin assembly protein complex 1 gamma large chain; AltName: Full=Clathrin assembly protein large gamma chain; AltName: Full=Gamma-adaptin; Short=Gamma-ADA	GO:0008565|GO:0030131|GO:0005488|GO:0016192|GO:0006886|GO:0030117|GO:0005794|GO:0015031				2016.48	2405.16	23.933	23.68	conditionC_vs_conditionI	-0.0443154	6.57701	0.946825	1
TRINITY_DN10233_c0_g1_i1	431	KOG								RefseqNR	0.76	25/33	7e-08	492	gi|598009181|ref|XP_007370717.1|hypothetical protein DICSQDRAFT_183774 [Dichomitus squalens LYAD-421 SS1]	swissport										30	41	3.431	3.91	conditionC_vs_conditionI	0.151266	0.687315	0.867417	1
TRINITY_DN10233_c1_g1_i1	560	KOG								RefseqNR	0.63	74/117	4e-32	492	gi|598009181|ref|XP_007370717.1|hypothetical protein DICSQDRAFT_183774 [Dichomitus squalens LYAD-421 SS1]	swissport										1.88	0	0.146	0	conditionC_vs_conditionI	-4.23583	-2.94459	0.52381	0.907247
TRINITY_DN10233_c1_g2_i1	1823	KOG								RefseqNR	0.82	187/228	1e-128	235	gi|598009177|ref|XP_007370716.1|TPR-like protein [Dichomitus squalens LYAD-421 SS1]	swissport						GO:0005515				617.26	520.32	11.172	7.82	conditionC_vs_conditionI	-0.545498	4.64644	0.412356	0.870989
TRINITY_DN10233_c1_g2_i2	611	KOG	0.29	35/119	2e-06	977	At3g04240	KOG4626	GOT	RefseqNR	0.83	159/192	8e-112	235	gi|598009177|ref|XP_007370716.1|TPR-like protein [Dichomitus squalens LYAD-421 SS1]	swissport	0.29	35/119	9e-06	977	sp|Q9M8Y0.1|SEC_ARATHRecName: Full=Probable UDP-N-acetylglucosamine--peptide N-acetylglucosaminyltransferase SEC; AltName: Full=Protein SECRET AGENT	GO:0005515				572.07	527.28	38.797	29.741	conditionC_vs_conditionI	-0.416977	4.59122	0.530794	0.912525
TRINITY_DN10233_c1_g2_i3	1501	KOG								RefseqNR	0.87	107/123	4e-68	235	gi|598009177|ref|XP_007370716.1|TPR-like protein [Dichomitus squalens LYAD-421 SS1]	swissport						GO:0005515				279.78	247.4	6.287	4.617	conditionC_vs_conditionI	-0.479547	3.53871	0.481381	0.907247
TRINITY_DN10234_c0_g1_i1	936	KOG								RefseqNR	0.71	25/35	6e-09	298	gi|597902306|ref|XP_007298452.1|proline-specific peptidase [Stereum hirsutum FP-91666 SS1]	swissport										17.57	12.06	0.69	0.392	conditionC_vs_conditionI	-0.876294	-0.430848	0.369464	0.827669
TRINITY_DN10234_c0_g1_i2	867	KOG								RefseqNR	0.71	25/35	5e-09	298	gi|597902306|ref|XP_007298452.1|proline-specific peptidase [Stereum hirsutum FP-91666 SS1]	swissport										12.04	25.11	0.513	0.899	conditionC_vs_conditionI	0.754556	-0.196131	0.371253	0.827985
TRINITY_DN10234_c0_g1_i3	363	KOG								RefseqNR						swissport										18.53	4.35	2.866	0.564	conditionC_vs_conditionI	-2.50637	-0.742949	0.0114318	0.101544
TRINITY_DN10234_c0_g1_i4	894	KOG								RefseqNR	0.71	25/35	5e-09	298	gi|597902306|ref|XP_007298452.1|proline-specific peptidase [Stereum hirsutum FP-91666 SS1]	swissport										97.24	69.12	4.017	2.371	conditionC_vs_conditionI	-0.789033	1.90473	0.269392	0.7216
TRINITY_DN10234_c0_g1_i5	898	KOG								RefseqNR	0.71	25/35	3e-08	298	gi|597902306|ref|XP_007298452.1|proline-specific peptidase [Stereum hirsutum FP-91666 SS1]	swissport										25.45	25.14	1.046	0.86	conditionC_vs_conditionI	-0.297378	0.226395	0.708588	1
TRINITY_DN10234_c0_g1_i6	395	KOG								RefseqNR						swissport										11.16	16.21	1.485	1.797	conditionC_vs_conditionI	0.239462	-0.58718	0.898528	1
TRINITY_DN10235_c0_g1_i1	1965	KOG								RefseqNR	0.42	141/337	4e-83	609	gi|636620683|ref|XP_008041476.1|hypothetical protein TRAVEDRAFT_171763 [Trametes versicolor FP-101664 SS1]	swissport										467.83	624.75	7.803	8.642	conditionC_vs_conditionI	0.118461	4.55678	0.858821	1
TRINITY_DN10235_c0_g1_i2	2025	KOG								RefseqNR	0.42	141/338	1e-69	609	gi|636620683|ref|XP_008041476.1|hypothetical protein TRAVEDRAFT_171763 [Trametes versicolor FP-101664 SS1]	swissport										137.35	233.38	2.218	3.126	conditionC_vs_conditionI	0.466969	2.98906	0.495858	0.907247
TRINITY_DN10235_c0_g1_i3	934	KOG								RefseqNR	0.39	83/213	2e-40	609	gi|636620683|ref|XP_008041476.1|hypothetical protein TRAVEDRAFT_171763 [Trametes versicolor FP-101664 SS1]	swissport										21.83	25.88	0.858	0.841	conditionC_vs_conditionI	-0.0575519	0.16528	1	1
TRINITY_DN10236_c0_g1_i1	686	KOG	0.43	42/97	2e-19	296	YBR147w	KOG2913	S	RefseqNR	0.63	131/208	8e-60	514	gi|807758173|ref|XP_012183881.1|predicted protein [Fibroporia radiculosa]	swissport	0.43	42/97	6e-19	296	sp|P38279.1|YPQ3_YEASTRecName: Full=Probable vacuolar amino acid transporter YPQ3; AltName: Full=PQ-loop repeat-containing protein 3; AltName: Full=Protein RTC2; AltName: Full=Restriction of telomere capping protein 2					29.77	127.76	1.726	6.157	conditionC_vs_conditionI	1.79042	1.74163	0.0159265	0.12868
TRINITY_DN10236_c0_g3_i1	1920	KOG	0.43	42/97	6e-18	296	YBR147w	KOG2913	S	RefseqNR	0.56	300/539	1e-145	514	gi|807758173|ref|XP_012183881.1|predicted protein [Fibroporia radiculosa]	swissport	0.43	42/97	2e-17	296	sp|P38279.1|YPQ3_YEASTRecName: Full=Probable vacuolar amino acid transporter YPQ3; AltName: Full=PQ-loop repeat-containing protein 3; AltName: Full=Protein RTC2; AltName: Full=Restriction of telomere capping protein 2					986.23	1183.24	16.862	16.797	conditionC_vs_conditionI	-0.0360645	5.55058	0.957773	1
TRINITY_DN10237_c0_g1_i1	923	KOG								RefseqNR						swissport										227.28	306.24	9.027	10.105	conditionC_vs_conditionI	0.131918	3.5258	0.850146	1
TRINITY_DN10237_c0_g1_i2	1578	KOG								RefseqNR						swissport										27.89	36.87	0.596	0.65	conditionC_vs_conditionI	0.102842	0.568659	0.951983	1
TRINITY_DN10237_c0_g1_i3	897	KOG								RefseqNR						swissport										134.83	268.89	5.544	9.197	conditionC_vs_conditionI	0.69533	3.10446	0.306706	0.750747
TRINITY_DN10238_c0_g1_i1	3461	KOG	0.39	416/1060	0	1077	YDR291w	KOG4150	A	RefseqNR	0.82	881/1073	0	1073	gi|597971533|ref|XP_007360971.1|P-loop containing nucleoside triphosphate hydrolase protein [Dichomitus squalens LYAD-421 SS1]	swissport	0.37	393/1052	0	1063	sp|O13983.4|HRQ1_SCHPORecName: Full=ATP-dependent helicase hrq1; AltName: Full=Homologous to recQ protein 1	GO:0005524|GO:0003676				874.49	1355.18	7.95	10.229	conditionC_vs_conditionI	0.33369	5.57135	0.612995	0.968828
TRINITY_DN10238_c0_g1_i3	2004	KOG	0.34	212/624	1e-96	1077	YDR291w	KOG4150	A	RefseqNR	0.78	492/631	0	1073	gi|597971533|ref|XP_007360971.1|P-loop containing nucleoside triphosphate hydrolase protein [Dichomitus squalens LYAD-421 SS1]	swissport	0.35	214/618	7e-114	1063	sp|O13983.4|HRQ1_SCHPORecName: Full=ATP-dependent helicase hrq1; AltName: Full=Homologous to recQ protein 1	GO:0005524|GO:0003676				39.16	39.73	0.638	0.535	conditionC_vs_conditionI	-0.261509	0.847039	0.764237	1
TRINITY_DN10238_c0_g1_i4	1603	KOG	0.45	211/464	1e-124	1077	YDR291w	KOG4150	A	RefseqNR	0.84	396/470	0	1073	gi|597971533|ref|XP_007360971.1|P-loop containing nucleoside triphosphate hydrolase protein [Dichomitus squalens LYAD-421 SS1]	swissport	0.45	211/464	5e-124	1077	sp|Q05549.1|HRQ1_YEASTRecName: Full=ATP-dependent helicase HRQ1; AltName: Full=Homologous to recQ protein 1					80.31	154.79	1.674	2.686	conditionC_vs_conditionI	0.6546	2.33664	0.349682	0.805502
TRINITY_DN10238_c0_g2_i1	1033	KOG	0.44	83/190	7e-41	1077	YDR291w	KOG4150	A	RefseqNR	0.8	167/209	3e-123	1073	gi|597971533|ref|XP_007360971.1|P-loop containing nucleoside triphosphate hydrolase protein [Dichomitus squalens LYAD-421 SS1]	swissport	0.44	83/190	2e-40	1077	sp|Q05549.1|HRQ1_YEASTRecName: Full=ATP-dependent helicase HRQ1; AltName: Full=Homologous to recQ protein 1					27.04	36.31	0.941	1.042	conditionC_vs_conditionI	0.115717	0.525875	0.950626	1
TRINITY_DN10239_c0_g1_i1	1674	KOG	0.5	241/482	1e-163	530	YDL178w	KOG1232	C	RefseqNR	0.92	467/509	0	509	gi|597968299|ref|XP_007360139.1|FAD-binding domain-containing protein [Dichomitus squalens LYAD-421 SS1]	swissport	0.5	241/482	5e-163	530	sp|P46681.1|DLD2_YEASTRecName: Full=D-lactate dehydrogenase [cytochrome] 2, mitochondrial; AltName: Full=Actin-interacting protein 2; AltName: Full=D-lactate ferricytochrome C oxidoreductase; Short=D-LCR; Flags: Precursor	GO:0016614|GO:0050660|GO:0003824|GO:0055114|GO:0016491				2594.02	3048.02	51.611	50.334	conditionC_vs_conditionI	-0.0661718	6.92969	0.92008	1
TRINITY_DN10239_c0_g1_i2	596	KOG	0.51	75/146	2e-45	530	YDL178w	KOG1232	C	RefseqNR	0.87	151/174	2e-106	509	gi|597968299|ref|XP_007360139.1|FAD-binding domain-containing protein [Dichomitus squalens LYAD-421 SS1]	swissport	0.51	75/146	7e-45	530	sp|P46681.1|DLD2_YEASTRecName: Full=D-lactate dehydrogenase [cytochrome] 2, mitochondrial; AltName: Full=Actin-interacting protein 2; AltName: Full=D-lactate ferricytochrome C oxidoreductase; Short=D-LCR; Flags: Precursor	GO:0016614|GO:0050660|GO:0003824|GO:0055114|GO:0016491				169.03	237.72	11.862	13.881	conditionC_vs_conditionI	0.194958	3.13726	0.771944	1
TRINITY_DN10239_c0_g1_i3	1738	KOG	0.54	165/305	1e-129	530	YDL178w	KOG1232	C	RefseqNR	0.92	306/334	0	509	gi|597968299|ref|XP_007360139.1|FAD-binding domain-containing protein [Dichomitus squalens LYAD-421 SS1]	swissport	0.54	165/305	4e-129	530	sp|P46681.1|DLD2_YEASTRecName: Full=D-lactate dehydrogenase [cytochrome] 2, mitochondrial; AltName: Full=Actin-interacting protein 2; AltName: Full=D-lactate ferricytochrome C oxidoreductase; Short=D-LCR; Flags: Precursor	GO:0050660|GO:0003824				20.63	175.34	0.397	2.782	conditionC_vs_conditionI	2.75349	2.02178	0.000338352	0.00624811
TRINITY_DN10239_c0_g1_i4	1602	KOG	0.51	233/454	1e-160	530	YDL178w	KOG1232	C	RefseqNR	0.88	448/509	0	509	gi|597968299|ref|XP_007360139.1|FAD-binding domain-containing protein [Dichomitus squalens LYAD-421 SS1]	swissport	0.51	233/454	5e-160	530	sp|P46681.1|DLD2_YEASTRecName: Full=D-lactate dehydrogenase [cytochrome] 2, mitochondrial; AltName: Full=Actin-interacting protein 2; AltName: Full=D-lactate ferricytochrome C oxidoreductase; Short=D-LCR; Flags: Precursor	GO:0016614|GO:0050660|GO:0003824|GO:0055114|GO:0016491				1408.32	1736.92	29.435	30.124	conditionC_vs_conditionI	0.00409092	6.08376	0.996162	1
TRINITY_DN1023_c0_g1_i1	604	KOG								RefseqNR	0.64	36/56	7e-17	341	gi|598012353|ref|XP_007371483.1|hypothetical protein DICSQDRAFT_141794 [Dichomitus squalens LYAD-421 SS1]	swissport										45	56.33	3.096	3.231	conditionC_vs_conditionI	0.0166015	1.17694	1	1
TRINITY_DN10240_c0_g1_i1	1623	KOG								RefseqNR	0.47	195/411	2e-110	406	gi|597999121|ref|XP_007368070.1|hypothetical protein DICSQDRAFT_65656, partial [Dichomitus squalens LYAD-421 SS1]	swissport										239	429	4.927	7.333	conditionC_vs_conditionI	0.544895	3.82983	0.415499	0.87491
TRINITY_DN10241_c0_g1_i1	1586	KOG								RefseqNR	0.28	90/320	1e-15	594	gi|597988157|ref|XP_007365233.1|hypothetical protein DICSQDRAFT_180334 [Dichomitus squalens LYAD-421 SS1]	swissport						GO:0005515				38.68	67.45	0.816	1.185	conditionC_vs_conditionI	0.480653	1.22753	0.528055	0.908771
TRINITY_DN10241_c0_g1_i2	1521	KOG								RefseqNR	0.43	28/65	3e-07	748	gi|636626081|ref|XP_008044175.1|hypothetical protein TRAVEDRAFT_67148 [Trametes versicolor FP-101664 SS1]	swissport						GO:0005515				72.32	47.55	1.6	0.87	conditionC_vs_conditionI	-0.881927	1.45059	0.221699	0.665614
TRINITY_DN10242_c0_g1_i1	233	KOG								RefseqNR						swissport										1	1	0.429	0.363	conditionC_vs_conditionI	-0.265769	-2.95108	1	1
TRINITY_DN10242_c0_g2_i1	205	KOG								RefseqNR						swissport										2	0	1.276	0	conditionC_vs_conditionI	-4.23583	-2.94459	0.52381	0.907247
TRINITY_DN10242_c0_g3_i1	1234	KOG								RefseqNR	0.54	43/79	1e-23	341	gi|597990419|ref|XP_007365822.1|cytochrome P450 [Dichomitus squalens LYAD-421 SS1]	swissport	0.51	20/39	1e-07	526	sp|Q4WAW8.1|FTME_ASPFURecName: Full=Fumitremorgin C synthase; AltName: Full=Fumitremorgin biosynthesis protein E [Aspergillus fumigatus Af293] sp|B9WZX4.1|FTME_ASPFM RecName: Full=Fumitremorgin C synthase; AltName: Full=Fumitremorgin biosynthesis protein E [Aspergillus fumigatus]	GO:0020037|GO:0016705|GO:0005506|GO:0055114				24.93	12.29	0.701	0.287	conditionC_vs_conditionI	-1.34772	-0.148082	0.128892	0.496824
TRINITY_DN10242_c0_g3_i11	1495	KOG	0.31	27/87	6e-09	515	At3g25180	KOG0156	Q	RefseqNR	0.51	109/212	1e-59	341	gi|597990419|ref|XP_007365822.1|cytochrome P450 [Dichomitus squalens LYAD-421 SS1]	swissport	0.46	32/69	2e-09	547	sp|P48420.1|C78A1_MAIZERecName: Full=Cytochrome P450 78A1; AltName: Full=CYPLXXVIII	GO:0020037|GO:0016705|GO:0005506|GO:0055114				32.49	0.88	0.732	0.019	conditionC_vs_conditionI	-5.11753	-0.260341	5.68506e-05	0.00143399
TRINITY_DN10242_c0_g3_i15	1007	KOG								RefseqNR	0.54	43/79	1e-23	341	gi|597990419|ref|XP_007365822.1|cytochrome P450 [Dichomitus squalens LYAD-421 SS1]	swissport						GO:0020037|GO:0016705|GO:0005506|GO:0055114				15.43	12.51	0.554	0.373	conditionC_vs_conditionI	-0.500828	-0.526549	0.638759	0.981041
TRINITY_DN10242_c0_g3_i17	1566	KOG	0.31	27/87	7e-09	515	At3g25180	KOG0156	Q	RefseqNR	0.51	109/212	1e-59	341	gi|597990419|ref|XP_007365822.1|cytochrome P450 [Dichomitus squalens LYAD-421 SS1]	swissport	0.46	32/69	2e-09	547	sp|P48420.1|C78A1_MAIZERecName: Full=Cytochrome P450 78A1; AltName: Full=CYPLXXVIII	GO:0020037|GO:0016705|GO:0005506|GO:0055114				9.66	26.98	0.209	0.478	conditionC_vs_conditionI	1.12537	-0.203523	0.21793	0.660285
TRINITY_DN10242_c0_g3_i18	1051	KOG								RefseqNR	0.54	43/79	6e-24	341	gi|597990419|ref|XP_007365822.1|cytochrome P450 [Dichomitus squalens LYAD-421 SS1]	swissport	0.51	20/39	4e-06	526	sp|Q4WAW8.1|FTME_ASPFURecName: Full=Fumitremorgin C synthase; AltName: Full=Fumitremorgin biosynthesis protein E [Aspergillus fumigatus Af293] sp|B9WZX4.1|FTME_ASPFM RecName: Full=Fumitremorgin C synthase; AltName: Full=Fumitremorgin biosynthesis protein E [Aspergillus fumigatus]	GO:0020037|GO:0016705|GO:0005506|GO:0055114				15.63	0	0.533	0	conditionC_vs_conditionI	-7.16723	-1.1706	0.000726851	0.0115662
TRINITY_DN10242_c0_g3_i2	833	KOG								RefseqNR	0.56	43/77	8e-24	341	gi|597990419|ref|XP_007365822.1|cytochrome P450 [Dichomitus squalens LYAD-421 SS1]	swissport	0.51	20/39	9e-07	526	sp|Q4WAW8.1|FTME_ASPFURecName: Full=Fumitremorgin C synthase; AltName: Full=Fumitremorgin biosynthesis protein E [Aspergillus fumigatus Af293] sp|B9WZX4.1|FTME_ASPFM RecName: Full=Fumitremorgin C synthase; AltName: Full=Fumitremorgin biosynthesis protein E [Aspergillus fumigatus]	GO:0020037|GO:0016705|GO:0005506|GO:0055114				8.9	0	0.397	0	conditionC_vs_conditionI	-6.34494	-1.80817	0.00922396	0.0851046
TRINITY_DN10242_c0_g3_i21	1482	KOG	0.31	27/87	6e-09	515	At3g25180	KOG0156	Q	RefseqNR	0.51	109/212	1e-59	341	gi|597990419|ref|XP_007365822.1|cytochrome P450 [Dichomitus squalens LYAD-421 SS1]	swissport	0.46	32/69	2e-09	547	sp|P48420.1|C78A1_MAIZERecName: Full=Cytochrome P450 78A1; AltName: Full=CYPLXXVIII	GO:0020037|GO:0016705|GO:0005506|GO:0055114				0	4.87	0	0.096	conditionC_vs_conditionI	5.21947	-2.3804	0.0942029	0.405939
TRINITY_DN10242_c0_g3_i22	1107	KOG								RefseqNR	0.54	43/79	6e-24	341	gi|597990419|ref|XP_007365822.1|cytochrome P450 [Dichomitus squalens LYAD-421 SS1]	swissport	0.51	20/39	8e-06	526	sp|Q4WAW8.1|FTME_ASPFURecName: Full=Fumitremorgin C synthase; AltName: Full=Fumitremorgin biosynthesis protein E [Aspergillus fumigatus Af293] sp|B9WZX4.1|FTME_ASPFM RecName: Full=Fumitremorgin C synthase; AltName: Full=Fumitremorgin biosynthesis protein E [Aspergillus fumigatus]	GO:0020037|GO:0016705|GO:0005506|GO:0055114				0	23.94	0	0.631	conditionC_vs_conditionI	7.45152	-0.776546	0.000164799	0.00339494
TRINITY_DN10242_c0_g3_i23	1508	KOG	0.31	27/87	6e-09	515	At3g25180	KOG0156	Q	RefseqNR	0.51	109/212	1e-59	341	gi|597990419|ref|XP_007365822.1|cytochrome P450 [Dichomitus squalens LYAD-421 SS1]	swissport	0.46	32/69	2e-09	547	sp|P48420.1|C78A1_MAIZERecName: Full=Cytochrome P450 78A1; AltName: Full=CYPLXXVIII	GO:0020037|GO:0016705|GO:0005506|GO:0055114				5.79	17.58	0.126	0.325	conditionC_vs_conditionI	1.27041	-0.750274	0.253153	0.717171
TRINITY_DN10242_c0_g3_i24	890	KOG								RefseqNR	0.56	43/77	1e-23	341	gi|597990419|ref|XP_007365822.1|cytochrome P450 [Dichomitus squalens LYAD-421 SS1]	swissport						GO:0020037|GO:0016705|GO:0005506|GO:0055114				13.3	0	0.554	0	conditionC_vs_conditionI	-6.86998	-1.41147	0.00199604	0.0258904
TRINITY_DN10242_c0_g3_i26	1117	KOG								RefseqNR	0.56	43/77	6e-24	341	gi|597990419|ref|XP_007365822.1|cytochrome P450 [Dichomitus squalens LYAD-421 SS1]	swissport	0.51	20/39	3e-06	526	sp|Q4WAW8.1|FTME_ASPFURecName: Full=Fumitremorgin C synthase; AltName: Full=Fumitremorgin biosynthesis protein E [Aspergillus fumigatus Af293] sp|B9WZX4.1|FTME_ASPFM RecName: Full=Fumitremorgin C synthase; AltName: Full=Fumitremorgin biosynthesis protein E [Aspergillus fumigatus]	GO:0020037|GO:0016705|GO:0005506|GO:0055114				10.64	4.44	0.335	0.115	conditionC_vs_conditionI	-1.72402	-1.26708	0.109379	0.448014
TRINITY_DN10242_c0_g3_i27	1430	KOG	0.31	27/87	6e-09	515	At3g25180	KOG0156	Q	RefseqNR	0.51	109/212	7e-60	341	gi|597990419|ref|XP_007365822.1|cytochrome P450 [Dichomitus squalens LYAD-421 SS1]	swissport	0.46	32/69	2e-09	547	sp|P48420.1|C78A1_MAIZERecName: Full=Cytochrome P450 78A1; AltName: Full=CYPLXXVIII	GO:0020037|GO:0016705|GO:0005506|GO:0055114				15.43	11.56	0.366	0.229	conditionC_vs_conditionI	-0.615044	-0.570318	0.545468	0.921148
TRINITY_DN10242_c0_g3_i28	1014	KOG								RefseqNR	0.67	40/60	2e-30	341	gi|597990419|ref|XP_007365822.1|cytochrome P450 [Dichomitus squalens LYAD-421 SS1]	swissport						GO:0020037|GO:0016705|GO:0005506|GO:0055114				6.81	10.42	0.241	0.306	conditionC_vs_conditionI	0.212552	-1.14745	1	1
TRINITY_DN10242_c0_g3_i30	1178	KOG								RefseqNR	0.54	43/79	1e-23	341	gi|597990419|ref|XP_007365822.1|cytochrome P450 [Dichomitus squalens LYAD-421 SS1]	swissport	0.51	20/39	1e-07	526	sp|Q4WAW8.1|FTME_ASPFURecName: Full=Fumitremorgin C synthase; AltName: Full=Fumitremorgin biosynthesis protein E [Aspergillus fumigatus Af293] sp|B9WZX4.1|FTME_ASPFM RecName: Full=Fumitremorgin C synthase; AltName: Full=Fumitremorgin biosynthesis protein E [Aspergillus fumigatus]	GO:0020037|GO:0016705|GO:0005506|GO:0055114				12.48	5.75	0.366	0.143	conditionC_vs_conditionI	-1.27949	-1.0583	0.228158	0.677299
TRINITY_DN10242_c0_g3_i5	1108	KOG								RefseqNR	0.54	43/79	7e-24	341	gi|597990419|ref|XP_007365822.1|cytochrome P450 [Dichomitus squalens LYAD-421 SS1]	swissport						GO:0020037|GO:0016705|GO:0005506|GO:0055114				1.42	2.65	0.042	0.067	conditionC_vs_conditionI	1.19766	-2.54164	0.658385	0.981041
TRINITY_DN10242_c0_g3_i9	1440	KOG	0.31	27/87	6e-09	515	At3g25180	KOG0156	Q	RefseqNR	0.54	61/112	4e-52	341	gi|597990419|ref|XP_007365822.1|cytochrome P450 [Dichomitus squalens LYAD-421 SS1]	swissport	0.46	32/69	2e-09	547	sp|P48420.1|C78A1_MAIZERecName: Full=Cytochrome P450 78A1; AltName: Full=CYPLXXVIII					9.63	26.13	0.23	0.507	conditionC_vs_conditionI	1.0712	-0.23777	0.21793	0.660285
TRINITY_DN10242_c0_g4_i1	531	KOG								RefseqNR						swissport										3.44	0	0.282	0	conditionC_vs_conditionI	-4.79504	-2.71883	0.285714	0.7216
TRINITY_DN10242_c0_g5_i1	216	KOG								RefseqNR						swissport										1	1	0.533	0.459	conditionC_vs_conditionI	-0.265769	-2.95108	1	1
TRINITY_DN10243_c0_g1_i1	1554	KOG	0.28	105/373	1e-34	367	At3g10150	KOG1432	R	RefseqNR	0.89	340/381	0	388	gi|598007497|ref|XP_007370243.1|Metallo-dependent phosphatase [Dichomitus squalens LYAD-421 SS1]	swissport	0.28	105/373	4e-34	367	sp|Q9SR79.1|PPA16_ARATHRecName: Full=Probable inactive purple acid phosphatase 16; Flags: Precursor	GO:0016787				193.24	139.51	4.174	2.505	conditionC_vs_conditionI	-0.761451	2.8944	0.264448	0.7216
TRINITY_DN10243_c0_g1_i2	687	KOG	0.4	36/91	2e-18	367	At3g10150	KOG1432	R	RefseqNR	0.81	111/137	2e-67	388	gi|598007497|ref|XP_007370243.1|Metallo-dependent phosphatase [Dichomitus squalens LYAD-421 SS1]	swissport	0.4	36/91	6e-18	367	sp|Q9SR79.1|PPA16_ARATHRecName: Full=Probable inactive purple acid phosphatase 16; Flags: Precursor	GO:0016787				2.52	13.42	0.146	0.641	conditionC_vs_conditionI	1.77892	-1.23553	0.109379	0.448014
TRINITY_DN10243_c0_g1_i3	1489	KOG	0.28	104/373	2e-34	367	At3g10150	KOG1432	R	RefseqNR	0.9	341/381	0	388	gi|598007497|ref|XP_007370243.1|Metallo-dependent phosphatase [Dichomitus squalens LYAD-421 SS1]	swissport	0.28	104/373	9e-34	367	sp|Q9SR79.1|PPA16_ARATHRecName: Full=Probable inactive purple acid phosphatase 16; Flags: Precursor	GO:0016787				144.7	78.94	3.285	1.491	conditionC_vs_conditionI	-1.17359	2.34554	0.0918821	0.405939
TRINITY_DN10243_c0_g1_i4	1027	KOG	0.27	66/244	4e-11	367	At3g10150	KOG1432	R	RefseqNR	0.91	231/253	2e-170	388	gi|598007497|ref|XP_007370243.1|Metallo-dependent phosphatase [Dichomitus squalens LYAD-421 SS1]	swissport	0.27	66/244	2e-10	367	sp|Q9SR79.1|PPA16_ARATHRecName: Full=Probable inactive purple acid phosphatase 16; Flags: Precursor					13.54	8.13	0.471	0.239	conditionC_vs_conditionI	-1.09306	-0.81751	0.302645	0.7458
TRINITY_DN10244_c0_g1_i1	267	KOG								RefseqNR	0.7	30/43	1e-12	194	gi|597985231|ref|XP_007364484.1|hypothetical protein DICSQDRAFT_179782 [Dichomitus squalens LYAD-421 SS1]	swissport										3	1.86	0.889	0.459	conditionC_vs_conditionI	-0.840552	-2.36217	1	1
TRINITY_DN10244_c0_g2_i1	291	KOG								RefseqNR	0.71	36/51	1e-16	194	gi|597985231|ref|XP_007364484.1|hypothetical protein DICSQDRAFT_179782 [Dichomitus squalens LYAD-421 SS1]	swissport										0	8.14	0	1.654	conditionC_vs_conditionI	5.88295	-1.97226	0.0347826	0.221366
TRINITY_DN10244_c1_g1_i1	1199	KOG	0.36	35/98	2e-08	135	Hs20544486	KOG3046	K	RefseqNR	0.88	122/138	5e-67	194	gi|597985231|ref|XP_007364484.1|hypothetical protein DICSQDRAFT_179782 [Dichomitus squalens LYAD-421 SS1]	swissport	0.36	35/98	5e-08	135	sp|Q9CXU0.1|MED10_MOUSERecName: Full=Mediator of RNA polymerase II transcription subunit 10; AltName: Full=Mediator complex subunit 10	GO:0006357|GO:0016592|GO:0001104				11.85	33.4	0.345	0.803	conditionC_vs_conditionI	1.15317	0.0504485	0.163786	0.554683
TRINITY_DN10244_c1_g1_i2	1326	KOG	0.37	29/78	4e-09	135	Hs20544486	KOG3046	K	RefseqNR	0.73	91/125	7e-55	194	gi|597985231|ref|XP_007364484.1|hypothetical protein DICSQDRAFT_179782 [Dichomitus squalens LYAD-421 SS1]	swissport	0.37	29/78	9e-09	135	sp|Q4R6W4.1|MED10_MACFARecName: Full=Mediator of RNA polymerase II transcription subunit 10; AltName: Full=Mediator complex subunit 10	GO:0006357|GO:0016592|GO:0001104				145.98	184.68	3.776	3.967	conditionC_vs_conditionI	0.0426655	2.84936	0.95842	1
TRINITY_DN10244_c1_g1_i3	1075	KOG	0.33	39/118	9e-12	135	Hs20544486	KOG3046	K	RefseqNR	0.84	162/194	1e-98	194	gi|597985231|ref|XP_007364484.1|hypothetical protein DICSQDRAFT_179782 [Dichomitus squalens LYAD-421 SS1]	swissport	0.33	39/118	3e-11	135	sp|Q9CXU0.1|MED10_MOUSERecName: Full=Mediator of RNA polymerase II transcription subunit 10; AltName: Full=Mediator complex subunit 10	GO:0006357|GO:0016592|GO:0001104				329.16	556.93	10.879	15.286	conditionC_vs_conditionI	0.460596	4.2387	0.490738	0.907247
TRINITY_DN10245_c0_g1_i1	1975	KOG	0.24	111/466	1e-15	415	Hs13375872	KOG3909	A	RefseqNR	0.62	352/569	0	559	gi|636611501|ref|XP_008036885.1|hypothetical protein TRAVEDRAFT_118499 [Trametes versicolor FP-101664 SS1]	swissport	0.24	111/466	3e-15	415	sp|Q5R998.1|QTRD1_PONABRecName: Full=Queuine tRNA-ribosyltransferase subunit QTRTD1; AltName: Full=Queuine tRNA-ribosyltransferase domain-containing protein 1	GO:0008616|GO:0006400|GO:0008479				208.81	157.85	3.462	2.17	conditionC_vs_conditionI	-0.701953	3.03078	0.299166	0.742633
TRINITY_DN10245_c0_g1_i2	621	KOG	0.41	25/61	8e-08	484	SPAC2F3.13c_1	KOG3909	A	RefseqNR	0.77	95/123	1e-50	436	gi|597985449|ref|XP_007364538.1|tRNA-guanine transglycosylase [Dichomitus squalens LYAD-421 SS1]	swissport	0.41	25/61	2e-06	649	sp|O14096.4|TGTL_SCHPORecName: Full=Queuine tRNA-ribosyltransferase-like protein	GO:0008616|GO:0006400|GO:0008479				4.88	2.31	0.324	0.124	conditionC_vs_conditionI	-1.55658	-2.06637	0.521739	0.907247
TRINITY_DN10245_c0_g1_i3	2044	KOG	0.24	115/488	2e-13	415	Hs13375872	KOG3909	A	RefseqNR	0.59	350/592	0	559	gi|636611501|ref|XP_008036885.1|hypothetical protein TRAVEDRAFT_118499 [Trametes versicolor FP-101664 SS1]	swissport	0.23	113/489	1e-12	415	sp|Q5R998.1|QTRD1_PONABRecName: Full=Queuine tRNA-ribosyltransferase subunit QTRTD1; AltName: Full=Queuine tRNA-ribosyltransferase domain-containing protein 1	GO:0008616|GO:0006400|GO:0008479				35.31	81.83	0.565	1.08	conditionC_vs_conditionI	0.927221	1.34941	0.211422	0.648595
TRINITY_DN10246_c0_g1_i1	1891	KOG	0.25	102/401	7e-14	485	Hs8922428	KOG0271	S	RefseqNR	0.36	142/395	5e-45	342	gi|597976235|ref|XP_007362183.1|HET-E [Dichomitus squalens LYAD-421 SS1]	swissport	0.28	115/410	4e-24	1356	sp|Q00808.1|HETE1_PODASRecName: Full=Vegetative incompatibility protein HET-E-1	GO:0005515				48.03	168.73	0.837	2.438	conditionC_vs_conditionI	1.51487	2.19365	0.0316972	0.212679
TRINITY_DN10246_c0_g1_i2	515	KOG	0.4	31/78	7e-10	589	Hs7657439	KOG0263	K	RefseqNR	0.4	58/146	7e-18	342	gi|597976235|ref|XP_007362183.1|HET-E [Dichomitus squalens LYAD-421 SS1]	swissport	0.47	35/74	3e-10	694	sp|Q7ZUV2.1|KTNB1_DANRERecName: Full=Katanin p80 WD40 repeat-containing subunit B1; Short=Katanin p80 subunit B1; AltName: Full=p80 katanin					5.7	10.61	0.492	0.765	conditionC_vs_conditionI	0.566878	-1.15234	0.725047	1
TRINITY_DN10246_c0_g1_i3	353	KOG	0.41	32/78	9e-11	589	Hs7657439	KOG0263	K	RefseqNR	0.51	39/76	8e-17	254	gi|598002709|ref|XP_007369012.1|WD40 repeat-like protein, partial [Dichomitus squalens LYAD-421 SS1]	swissport	0.41	32/78	3e-10	589	sp|O75529.1|TAF5L_HUMANRecName: Full=TAF5-like RNA polymerase II p300/CBP-associated factor-associated factor 65 kDa subunit 5L; AltName: Full=PCAF-associated factor 65 beta; Short=PAF65-beta					7.27	9.66	1.182	1.31	conditionC_vs_conditionI	0.212552	-1.14745	1	1
TRINITY_DN10247_c0_g1_i1	1517	KOG								RefseqNR	0.63	113/178	9e-73	181	gi|597974105|ref|XP_007361628.1|hypothetical protein DICSQDRAFT_132509 [Dichomitus squalens LYAD-421 SS1]	swissport										99.8	179.1	2.218	3.298	conditionC_vs_conditionI	0.540595	2.58444	0.439035	0.883034
TRINITY_DN10247_c0_g1_i2	821	KOG								RefseqNR	0.6	78/130	6e-49	181	gi|597974105|ref|XP_007361628.1|hypothetical protein DICSQDRAFT_132509 [Dichomitus squalens LYAD-421 SS1]	swissport										15.12	34.7	0.69	1.329	conditionC_vs_conditionI	0.918465	0.194496	0.280417	0.7216
TRINITY_DN10247_c0_g1_i3	1578	KOG								RefseqNR	0.63	113/178	3e-72	181	gi|597974105|ref|XP_007361628.1|hypothetical protein DICSQDRAFT_132509 [Dichomitus squalens LYAD-421 SS1]	swissport										106.17	178.05	2.259	3.145	conditionC_vs_conditionI	0.448546	2.61355	0.518484	0.907247
TRINITY_DN10247_c0_g1_i4	573	KOG								RefseqNR	0.59	45/76	5e-24	181	gi|597974105|ref|XP_007361628.1|hypothetical protein DICSQDRAFT_132509 [Dichomitus squalens LYAD-421 SS1]	swissport										23.15	13.24	1.715	0.822	conditionC_vs_conditionI	-1.11377	-0.189121	0.240055	0.697434
TRINITY_DN10247_c0_g1_i5	535	KOG								RefseqNR	0.58	46/79	5e-21	181	gi|597974105|ref|XP_007361628.1|hypothetical protein DICSQDRAFT_132509 [Dichomitus squalens LYAD-421 SS1]	swissport										34.76	73.9	2.845	5.038	conditionC_vs_conditionI	0.779384	1.25612	0.295371	0.738109
TRINITY_DN10248_c0_g1_i1	1749	KOG	0.26	60/235	8e-18	249	Hs4507285	KOG3202	U	RefseqNR	0.89	194/219	1e-131	235	gi|598005837|ref|XP_007369876.1|hypothetical protein DICSQDRAFT_111820 [Dichomitus squalens LYAD-421 SS1]	swissport	0.27	63/236	4e-18	254	sp|Q5ZL19.1|STX6_CHICKRecName: Full=Syntaxin-6	GO:0005524|GO:0004672|GO:0006468				407.53	488.43	7.72	7.686	conditionC_vs_conditionI	-0.0405359	4.27906	0.953192	1
TRINITY_DN10248_c0_g1_i2	2039	KOG	0.43	36/83	2e-12	1142	YDR507c	KOG0588	D	RefseqNR	0.92	114/124	3e-66	889	gi|598005841|ref|XP_007369877.1|Pkinase-domain-containing protein [Dichomitus squalens LYAD-421 SS1]	swissport	0.49	40/82	4e-15	1462	sp|Q5AG71.1|HSL1_CANALRecName: Full=Serine/threonine-protein kinase HSL1	GO:0016020|GO:0048193|GO:0016192				18.47	59.57	0.293	0.793	conditionC_vs_conditionI	1.43246	0.778904	0.0681637	0.339378
TRINITY_DN10249_c0_g1_i1	1021	KOG								RefseqNR						swissport										36.25	43	1.276	1.252	conditionC_vs_conditionI	-0.0423855	0.839732	1	1
TRINITY_DN10249_c0_g1_i2	546	KOG								RefseqNR						swissport										18.49	19.86	1.475	1.31	conditionC_vs_conditionI	-0.1459	-0.140887	0.925108	1
TRINITY_DN10249_c0_g1_i3	1035	KOG								RefseqNR						swissport										22.64	22.63	0.785	0.65	conditionC_vs_conditionI	-0.297249	0.115042	0.809946	1
TRINITY_DN10249_c0_g1_i4	989	KOG								RefseqNR						swissport										31.55	46.09	1.151	1.396	conditionC_vs_conditionI	0.223976	0.813518	0.837983	1
TRINITY_DN10249_c0_g1_i5	518	KOG								RefseqNR						swissport										27.07	30.42	2.322	2.18	conditionC_vs_conditionI	-0.146217	0.3983	0.893954	1
TRINITY_DN10249_c0_g2_i1	274	KOG								RefseqNR						swissport										4	1	1.119	0.229	conditionC_vs_conditionI	-2.15236	-2.35606	0.430642	0.878373
TRINITY_DN1024_c0_g1_i1	255	KOG								RefseqNR						swissport										1	4	0.335	1.119	conditionC_vs_conditionI	1.59675	-2.37434	0.430642	0.878373
TRINITY_DN10250_c0_g1_i1	586	KOG								RefseqNR	0.44	46/105	2e-22	871	gi|630346891|ref|XP_007862746.1|hypothetical protein GLOTRDRAFT_103770 [Gloeophyllum trabeum ATCC 11539]	swissport										1.86	0	0.136	0	conditionC_vs_conditionI	-4.23583	-2.94459	0.52381	0.907247
TRINITY_DN10250_c0_g3_i1	1090	KOG								RefseqNR	0.45	155/345	2e-98	963	gi|170108806|ref|XP_001885611.1|predicted protein [Laccaria bicolor S238N-H82]	swissport										30.13	64.41	0.983	1.74	conditionC_vs_conditionI	0.791975	1.05148	0.284504	0.7216
TRINITY_DN10250_c0_g3_i2	667	KOG								RefseqNR	0.43	76/178	8e-40	380	gi|597929960|ref|XP_007319324.1|hypothetical protein SERLADRAFT_408906 [Serpula lacrymans var. lacrymans S7.9]	swissport										25.7	7.67	1.548	0.382	conditionC_vs_conditionI	-1.98085	-0.247499	0.0275183	0.192529
TRINITY_DN10250_c0_g3_i4	717	KOG								RefseqNR	0.43	42/98	3e-30	935	gi|170117784|ref|XP_001890077.1|predicted protein [Laccaria bicolor S238N-H82]	swissport										48.01	58.23	2.626	2.648	conditionC_vs_conditionI	-0.0257799	1.24559	1	1
TRINITY_DN10250_c0_g4_i1	221	KOG								RefseqNR						swissport										1.9	0	0.952	0	conditionC_vs_conditionI	-4.23583	-2.94459	0.52381	0.907247
TRINITY_DN10250_c0_g5_i1	604	KOG								RefseqNR						swissport										17.09	23.07	1.182	1.319	conditionC_vs_conditionI	0.136382	-0.0806182	0.928218	1
TRINITY_DN10250_c0_g5_i2	1043	KOG								RefseqNR	0.44	46/105	4e-19	871	gi|630346891|ref|XP_007862746.1|hypothetical protein GLOTRDRAFT_103770 [Gloeophyllum trabeum ATCC 11539]	swissport										220.51	222.92	7.552	6.348	conditionC_vs_conditionI	-0.285702	3.28409	0.676306	0.986596
TRINITY_DN10250_c0_g5_i4	553	KOG								RefseqNR						swissport										61.42	68.33	4.791	4.436	conditionC_vs_conditionI	-0.14186	1.52404	0.84836	1
TRINITY_DN10250_c0_g7_i1	586	KOG								RefseqNR	0.44	46/105	2e-22	871	gi|630346891|ref|XP_007862746.1|hypothetical protein GLOTRDRAFT_103770 [Gloeophyllum trabeum ATCC 11539]	swissport										100.86	124.37	7.249	7.438	conditionC_vs_conditionI	-0.00287115	2.30261	1	1
TRINITY_DN10250_c0_g8_i1	360	KOG								RefseqNR	0.5	58/115	5e-27	746	gi|695574308|ref|XP_009551799.1|hypothetical protein HETIRDRAFT_328617 [Heterobasidion irregulare TC 32-1]	swissport										1.52	0	0.241	0	conditionC_vs_conditionI	-4.23583	-2.94459	0.52381	0.907247
TRINITY_DN10251_c0_g1_i1	459	KOG	0.36	21/59	2e-06	522	Hs15150805	KOG0273	B	RefseqNR	0.34	44/129	7e-10	730	gi|170088747|ref|XP_001875596.1|predicted protein [Laccaria bicolor S238N-H82]	swissport	0.51	24/47	8e-06	303	sp|Q9D994.1|WDR38_MOUSERecName: Full=WD repeat-containing protein 38	GO:0005515				32.01	98.39	3.316	8.48	conditionC_vs_conditionI	1.31283	1.48363	0.0757406	0.365511
TRINITY_DN10251_c0_g2_i1	3026	KOG								RefseqNR	0.31	110/357	2e-29	474	gi|618807827|ref|XP_007306626.1|WD40 repeat-like protein [Stereum hirsutum FP-91666 SS1]	swissport						GO:0005515				69.53	186.48	0.732	1.625	conditionC_vs_conditionI	1.10978	2.44027	0.112571	0.457349
TRINITY_DN10251_c0_g2_i4	1194	KOG								RefseqNR	0.27	67/252	1e-15	271	gi|636612415|ref|XP_008037342.1|hypothetical protein TRAVEDRAFT_46490 [Trametes versicolor FP-101664 SS1]	swissport										47.79	86.05	1.391	2.084	conditionC_vs_conditionI	0.541389	1.55135	0.447721	0.887949
TRINITY_DN10251_c0_g2_i5	1054	KOG								RefseqNR	0.3	93/313	2e-24	474	gi|618807827|ref|XP_007306626.1|WD40 repeat-like protein [Stereum hirsutum FP-91666 SS1]	swissport	0.28	54/194	3e-06	303	sp|Q9D994.1|WDR38_MOUSERecName: Full=WD repeat-containing protein 38	GO:0005515				106.11	437.3	3.588	12.294	conditionC_vs_conditionI	1.74364	3.48672	0.011744	0.103796
TRINITY_DN10251_c0_g2_i6	3024	KOG								RefseqNR	0.28	109/386	1e-29	730	gi|170088747|ref|XP_001875596.1|predicted protein [Laccaria bicolor S238N-H82]	swissport						GO:0005515				35.56	70.65	0.377	0.612	conditionC_vs_conditionI	0.679277	1.2338	0.366049	0.823867
TRINITY_DN10251_c0_g2_i7	2941	KOG								RefseqNR	0.31	110/357	2e-29	474	gi|618807827|ref|XP_007306626.1|WD40 repeat-like protein [Stereum hirsutum FP-91666 SS1]	swissport						GO:0005515				140.98	197.38	1.527	1.769	conditionC_vs_conditionI	0.183504	2.87281	0.787175	1
TRINITY_DN10251_c0_g2_i8	2974	KOG								RefseqNR	0.31	110/357	2e-29	474	gi|618807827|ref|XP_007306626.1|WD40 repeat-like protein [Stereum hirsutum FP-91666 SS1]	swissport						GO:0005515				1504.02	2148.76	16.056	19.024	conditionC_vs_conditionI	0.215987	6.28878	0.742698	1
TRINITY_DN10252_c0_g1_i1	814	KOG	0.39	82/208	3e-41	205	SPAC6F12.06	KOG3205	T	RefseqNR	0.83	163/197	8e-118	202	gi|636608281|ref|XP_008035275.1|rho GDP-dissociation inhibitor [Trametes versicolor FP-101664 SS1]	swissport	0.39	82/208	1e-40	205	sp|O14224.1|GDIR_SCHPORecName: Full=Rho GDP-dissociation inhibitor; Short=Rho GDI	GO:0005094|GO:0005737				8786.56	6753.58	408.158	260.683	conditionC_vs_conditionI	-0.678477	8.42215	0.301634	0.7458
TRINITY_DN10252_c0_g1_i2	924	KOG	0.37	78/211	5e-33	205	SPAC6F12.06	KOG3205	T	RefseqNR	0.74	153/206	5e-104	201	gi|807758669|ref|XP_012184129.1|predicted protein [Fibroporia radiculosa]	swissport	0.37	78/211	2e-32	205	sp|O14224.1|GDIR_SCHPORecName: Full=Rho GDP-dissociation inhibitor; Short=Rho GDI	GO:0005094|GO:0005737				91.41	146.32	3.63	4.828	conditionC_vs_conditionI	0.382757	2.35978	0.583817	0.950592
TRINITY_DN10252_c0_g2_i1	305	KOG	0.55	22/40	2e-08	191	CE04595	KOG3205	T	RefseqNR	0.85	39/46	4e-22	202	gi|630346129|ref|XP_007862365.1|E set domain-containing protein [Gloeophyllum trabeum ATCC 11539]	swissport	0.55	22/40	8e-08	191	sp|Q20496.1|GDIR_CAEELRecName: Full=Probable rho GDP-dissociation inhibitor; Short=Rho GDI					1.73	0	0.377	0	conditionC_vs_conditionI	-4.23583	-2.94459	0.52381	0.907247
TRINITY_DN10252_c0_g3_i1	246	KOG								RefseqNR	0.79	48/61	7e-22	219	gi|598008891|ref|XP_007370655.1|E set domain-containing protein [Dichomitus squalens LYAD-421 SS1]	swissport										25.3	34.1	9.268	10.516	conditionC_vs_conditionI	0.144133	0.43633	0.897076	1
TRINITY_DN10253_c0_g1_i1	1629	KOG	0.27	71/266	9e-17	334	At3g47830			RefseqNR	0.71	273/385	5e-175	353	gi|598002375|ref|XP_007368921.1|DNA glycosylase [Dichomitus squalens LYAD-421 SS1]	swissport	0.33	94/285	1e-38	293	sp|F4JCQ3.1|DG783_ARATHRecName: Full=Putative DNA glycosylase At3g47830	GO:0006284|GO:0006281|GO:0003824				199	273	4.079	4.646	conditionC_vs_conditionI	0.157189	3.35072	0.823997	1
TRINITY_DN10254_c0_g1_i1	1214	KOG	0.44	180/411	6e-98	464	At5g55130	KOG2017	H	RefseqNR	0.74	298/401	0	422	gi|598009229|ref|XP_007370729.1|hypothetical protein DICSQDRAFT_150395 [Dichomitus squalens LYAD-421 SS1]	swissport	0.46	186/405	7e-104	438	sp|B0W377.1|MOCS3_CULQURecName: Full=Adenylyltransferase and sulfurtransferase MOCS3; AltName: Full=Molybdenum cofactor synthesis protein 3; Includes: RecName: Full=Molybdopterin-synthase adenylyltransferase; AltName: Full=Adenylyltransferase MOCS3; AltName: Full=Sulfur carrier protein MOCS2A adenylyltransferase; Includes: RecName: Full=Molybdopterin-synthase sulfurtransferase; AltName: Full=Sulf…	GO:0008641				14.78	44.2	0.418	1.052	conditionC_vs_conditionI	1.24745	0.407148	0.130877	0.501532
TRINITY_DN10254_c0_g1_i2	1296	KOG	0.44	184/414	4e-104	464	At5g55130	KOG2017	H	RefseqNR	0.76	320/421	0	422	gi|598009229|ref|XP_007370729.1|hypothetical protein DICSQDRAFT_150395 [Dichomitus squalens LYAD-421 SS1]	swissport	0.46	193/416	5e-111	438	sp|B0W377.1|MOCS3_CULQURecName: Full=Adenylyltransferase and sulfurtransferase MOCS3; AltName: Full=Molybdenum cofactor synthesis protein 3; Includes: RecName: Full=Molybdopterin-synthase adenylyltransferase; AltName: Full=Adenylyltransferase MOCS3; AltName: Full=Sulfur carrier protein MOCS2A adenylyltransferase; Includes: RecName: Full=Molybdopterin-synthase sulfurtransferase; AltName: Full=Sulf…	GO:0008641|GO:0005829|GO:0004792|GO:0002143				302.37	331.39	8.033	7.313	conditionC_vs_conditionI	-0.166511	3.78649	0.804522	1
TRINITY_DN10254_c0_g1_i3	1463	KOG	0.44	178/400	3e-97	464	At5g55130	KOG2017	H	RefseqNR	0.75	292/390	0	422	gi|598009229|ref|XP_007370729.1|hypothetical protein DICSQDRAFT_150395 [Dichomitus squalens LYAD-421 SS1]	swissport	0.46	183/394	4e-103	438	sp|B0W377.1|MOCS3_CULQURecName: Full=Adenylyltransferase and sulfurtransferase MOCS3; AltName: Full=Molybdenum cofactor synthesis protein 3; Includes: RecName: Full=Molybdopterin-synthase adenylyltransferase; AltName: Full=Adenylyltransferase MOCS3; AltName: Full=Sulfur carrier protein MOCS2A adenylyltransferase; Includes: RecName: Full=Molybdopterin-synthase sulfurtransferase; AltName: Full=Sulf…	GO:0008641|GO:0005829|GO:0004792|GO:0002143				593.85	675.41	13.745	12.973	conditionC_vs_conditionI	-0.114412	4.78302	0.865478	1
TRINITY_DN10255_c0_g1_i1	1373	KOG								RefseqNR	0.69	230/333	3e-150	338	gi|598008623|ref|XP_007370590.1|hypothetical protein DICSQDRAFT_93323 [Dichomitus squalens LYAD-421 SS1]	swissport										43.7	29.97	1.088	0.621	conditionC_vs_conditionI	-0.848455	0.776101	0.270071	0.7216
TRINITY_DN10255_c0_g1_i2	316	KOG								RefseqNR						swissport										2	3	0.408	0.507	conditionC_vs_conditionI	0.272263	-2.36826	1	1
TRINITY_DN10255_c0_g1_i3	547	KOG								RefseqNR	0.83	50/60	8e-28	338	gi|598008623|ref|XP_007370590.1|hypothetical protein DICSQDRAFT_93323 [Dichomitus squalens LYAD-421 SS1]	swissport										8.25	9.33	0.659	0.612	conditionC_vs_conditionI	-0.127072	-1.14255	1	1
TRINITY_DN10255_c0_g1_i4	674	KOG								RefseqNR	0.79	57/72	3e-32	338	gi|598008623|ref|XP_007370590.1|hypothetical protein DICSQDRAFT_93323 [Dichomitus squalens LYAD-421 SS1]	swissport										12.23	11.26	0.722	0.554	conditionC_vs_conditionI	-0.419831	-0.774292	0.779001	1
TRINITY_DN10255_c0_g1_i5	1175	KOG								RefseqNR	0.66	172/259	2e-104	338	gi|598008623|ref|XP_007370590.1|hypothetical protein DICSQDRAFT_93323 [Dichomitus squalens LYAD-421 SS1]	swissport										7.81	21.44	0.23	0.526	conditionC_vs_conditionI	1.08283	-0.512814	0.270771	0.7216
TRINITY_DN10256_c0_g1_i1	256	KOG								RefseqNR						swissport										4.54	5.66	1.496	1.568	conditionC_vs_conditionI	-0.0350296	-1.62946	1	1
TRINITY_DN10256_c0_g2_i1	1242	KOG								RefseqNR	0.72	247/343	5e-164	349	gi|597985071|ref|XP_007364443.1|hypothetical protein DICSQDRAFT_168763 [Dichomitus squalens LYAD-421 SS1]	swissport	0.34	38/113	3e-06	172	sp|Q30UI3.1|IF3_SULDNRecName: Full=Translation initiation factor IF-3	GO:0006413				704.52	777.77	19.665	18.021	conditionC_vs_conditionI	-0.156686	5.00934	0.812787	1
TRINITY_DN10256_c0_g2_i2	917	KOG								RefseqNR	0.81	190/235	3e-133	349	gi|597985071|ref|XP_007364443.1|hypothetical protein DICSQDRAFT_168763 [Dichomitus squalens LYAD-421 SS1]	swissport	0.34	38/113	3e-06	172	sp|Q30UI3.1|IF3_SULDNRecName: Full=Translation initiation factor IF-3	GO:0006413				63.78	44.86	2.552	1.491	conditionC_vs_conditionI	-0.805116	1.31299	0.26422	0.7216
TRINITY_DN10256_c0_g4_i1	212	KOG								RefseqNR						swissport										11.16	8.71	6.349	4.206	conditionC_vs_conditionI	-0.581056	-0.94225	0.63922	0.981041
TRINITY_DN10257_c0_g3_i1	818	KOG								RefseqNR						swissport										55.39	81.34	2.552	3.117	conditionC_vs_conditionI	0.259148	1.58257	0.734862	1
TRINITY_DN10257_c0_g3_i2	317	KOG								RefseqNR	0.47	32/68	2e-06	175	gi|598011923|ref|XP_007371381.1|hypothetical protein DICSQDRAFT_175425 [Dichomitus squalens LYAD-421 SS1]	swissport										198	246	39.864	41.414	conditionC_vs_conditionI	0.0142907	3.26997	0.992202	1
TRINITY_DN10257_c0_g3_i3	760	KOG								RefseqNR						swissport										50.61	39.66	2.563	1.673	conditionC_vs_conditionI	-0.647559	1.05573	0.404264	0.860529
TRINITY_DN10258_c0_g1_i1	539	KOG								RefseqNR	0.62	29/47	1e-09	300	gi|695563829|ref|XP_009549122.1|Lipase, class 3 [Heterobasidion irregulare TC 32-1]	swissport										35.86	0	2.908	0	conditionC_vs_conditionI	-8.33156	-0.140493	2.94065e-06	0.000119342
TRINITY_DN10258_c0_g2_i1	1515	KOG	0.28	70/249	7e-12	369	At5g18640	KOG4569	I	RefseqNR	0.72	209/290	1e-152	294	gi|598009371|ref|XP_007370764.1|lipase [Dichomitus squalens LYAD-421 SS1]	swissport	0.28	76/275	9e-14	392	sp|P61871.1|LIP_RHINIRecName: Full=Lipase; AltName: Full=Lipase II; AltName: Full=RNL; AltName: Full=Triacylglycerol lipase; Flags: Precursor sp|P61872.1|LIP_RHIOR RecName: Full=Lipase; AltName: Full=RDL; AltName: Full=Triacylglycerol lipase; Short=ROL; Flags: Precursor	GO:0006629				412.14	47	9.174	0.87	conditionC_vs_conditionI	-3.42694	3.43718	4.18089e-06	0.000164308
TRINITY_DN10259_c0_g1_i1	1035	KOG	0.34	79/234	4e-25	233	SPBC2A9.09	KOG3170	T	RefseqNR	0.78	213/272	1e-138	267	gi|636610459|ref|XP_008036364.1|thioredoxin-like protein [Trametes versicolor FP-101664 SS1]	swissport	0.33	70/215	3e-27	240	sp|Q4KLJ8.1|PDCL3_RATRecName: Full=Phosducin-like protein 3					933	946	32.27	27.179	conditionC_vs_conditionI	-0.278859	5.35619	0.672912	0.983909
TRINITY_DN10260_c0_g1_i1	1564	KOG	0.43	16/37	1e-06	110	Hs10337617_2			RefseqNR	0.54	160/298	5e-110	443	gi|597996171|ref|XP_007367317.1|hypothetical protein DICSQDRAFT_137978 [Dichomitus squalens LYAD-421 SS1]	swissport	0.38	31/82	3e-06	435	sp|Q5BJI7.1|SMY2A_DANRERecName: Full=N-lysine methyltransferase SMYD2-A; AltName: Full=Histone methyltransferase SMYD2-A; AltName: Full=SET and MYND domain-containing protein 2A					87.73	81.39	1.883	1.453	conditionC_vs_conditionI	-0.417823	1.91509	0.555781	0.93091
TRINITY_DN10260_c0_g1_i2	2128	KOG	0.43	16/37	2e-06	110	Hs10337617_2			RefseqNR	0.54	160/298	4e-107	443	gi|597996171|ref|XP_007367317.1|hypothetical protein DICSQDRAFT_137978 [Dichomitus squalens LYAD-421 SS1]	swissport	0.37	30/82	5e-06	435	sp|Q5BJI7.1|SMY2A_DANRERecName: Full=N-lysine methyltransferase SMYD2-A; AltName: Full=Histone methyltransferase SMYD2-A; AltName: Full=SET and MYND domain-containing protein 2A					65.91	85.43	1.004	1.08	conditionC_vs_conditionI	0.066028	1.73678	0.933872	1
TRINITY_DN10260_c0_g1_i3	2067	KOG	0.43	16/37	2e-06	110	Hs10337617_2			RefseqNR	0.54	160/298	1e-107	443	gi|597996171|ref|XP_007367317.1|hypothetical protein DICSQDRAFT_137978 [Dichomitus squalens LYAD-421 SS1]	swissport	0.37	30/82	5e-06	435	sp|Q5BJI7.1|SMY2A_DANRERecName: Full=N-lysine methyltransferase SMYD2-A; AltName: Full=Histone methyltransferase SMYD2-A; AltName: Full=SET and MYND domain-containing protein 2A					15.12	28.43	0.241	0.373	conditionC_vs_conditionI	0.597951	0.00313161	0.542911	0.921148
TRINITY_DN10260_c0_g1_i4	1431	KOG	0.43	16/37	1e-06	110	Hs10337617_2			RefseqNR	0.48	212/440	8e-136	443	gi|597996171|ref|XP_007367317.1|hypothetical protein DICSQDRAFT_137978 [Dichomitus squalens LYAD-421 SS1]	swissport	0.38	31/82	1e-06	435	sp|Q5BJI7.1|SMY2A_DANRERecName: Full=N-lysine methyltransferase SMYD2-A; AltName: Full=Histone methyltransferase SMYD2-A; AltName: Full=SET and MYND domain-containing protein 2A					174.24	248.75	4.132	4.904	conditionC_vs_conditionI	0.218069	3.19126	0.748664	1
TRINITY_DN10261_c0_g1_i1	1917	KOG								RefseqNR	0.31	133/434	3e-34	560	gi|598002163|ref|XP_007368865.1|hypothetical protein DICSQDRAFT_139421 [Dichomitus squalens LYAD-421 SS1]	swissport										25.33	48.03	0.429	0.679	conditionC_vs_conditionI	0.639931	0.71021	0.438288	0.882666
TRINITY_DN10261_c0_g1_i2	1863	KOG								RefseqNR	0.31	133/434	4e-34	560	gi|598002163|ref|XP_007368865.1|hypothetical protein DICSQDRAFT_139421 [Dichomitus squalens LYAD-421 SS1]	swissport										0	67.72	0	0.994	conditionC_vs_conditionI	8.94868	0.550967	9.83586e-08	6.83302e-06
TRINITY_DN10261_c0_g1_i3	1839	KOG								RefseqNR	0.31	133/434	4e-34	560	gi|598002163|ref|XP_007368865.1|hypothetical protein DICSQDRAFT_139421 [Dichomitus squalens LYAD-421 SS1]	swissport										129.67	107.25	2.322	1.597	conditionC_vs_conditionI	-0.579145	2.4014	0.401746	0.857458
TRINITY_DN10262_c0_g1_i1	1611	KOG								RefseqNR	0.4	200/496	5e-80	469	gi|636625615|ref|XP_008043942.1|hypothetical protein TRAVEDRAFT_60994 [Trametes versicolor FP-101664 SS1]	swissport										34.08	59.25	0.711	1.023	conditionC_vs_conditionI	0.49494	1.04629	0.536462	0.918794
TRINITY_DN10262_c0_g1_i2	1604	KOG								RefseqNR	0.5	77/153	8e-69	469	gi|636625615|ref|XP_008043942.1|hypothetical protein TRAVEDRAFT_60994 [Trametes versicolor FP-101664 SS1]	swissport										76.38	131.98	1.59	2.285	conditionC_vs_conditionI	0.496987	2.17052	0.477489	0.907247
TRINITY_DN10262_c0_g1_i3	1557	KOG								RefseqNR	0.42	200/478	8e-85	469	gi|636625615|ref|XP_008043942.1|hypothetical protein TRAVEDRAFT_60994 [Trametes versicolor FP-101664 SS1]	swissport										24.53	108.77	0.533	1.95	conditionC_vs_conditionI	1.82084	1.51196	0.0147194	0.120379
TRINITY_DN10262_c1_g1_i1	345	KOG								RefseqNR	0.41	36/88	4e-14	469	gi|636625615|ref|XP_008043942.1|hypothetical protein TRAVEDRAFT_60994 [Trametes versicolor FP-101664 SS1]	swissport										1	7	0.167	0.994	conditionC_vs_conditionI	2.38336	-1.96656	0.186957	0.602084
TRINITY_DN10263_c0_g1_i1	207	KOG								RefseqNR	0.82	56/68	2e-29	197	gi|598010733|ref|XP_007371096.1|hypothetical protein DICSQDRAFT_93930 [Dichomitus squalens LYAD-421 SS1]	swissport										11.58	3.07	7.134	1.606	conditionC_vs_conditionI	-2.24744	-1.26199	0.083497	0.390945
TRINITY_DN10263_c0_g3_i1	264	KOG								RefseqNR	0.89	40/45	6e-19	197	gi|598010733|ref|XP_007371096.1|hypothetical protein DICSQDRAFT_93930 [Dichomitus squalens LYAD-421 SS1]	swissport										0.78	1.37	0.241	0.354	conditionC_vs_conditionI	-0.265769	-2.95108	1	1
TRINITY_DN10263_c0_g4_i1	971	KOG								RefseqNR	0.81	156/192	9e-107	197	gi|598010733|ref|XP_007371096.1|hypothetical protein DICSQDRAFT_93930 [Dichomitus squalens LYAD-421 SS1]	swissport										273.63	268.95	10.22	8.346	conditionC_vs_conditionI	-0.32528	3.57425	0.626892	0.979542
TRINITY_DN10263_c0_g4_i2	211	KOG								RefseqNR	0.84	58/69	2e-32	197	gi|598010733|ref|XP_007371096.1|hypothetical protein DICSQDRAFT_93930 [Dichomitus squalens LYAD-421 SS1]	swissport										12.35	7.37	7.144	3.614	conditionC_vs_conditionI	-1.06174	-0.99661	0.324544	0.775239
TRINITY_DN10263_c0_g5_i1	252	KOG								RefseqNR	0.9	37/41	6e-17	197	gi|598010733|ref|XP_007371096.1|hypothetical protein DICSQDRAFT_93930 [Dichomitus squalens LYAD-421 SS1]	swissport										26.66	27.24	9.163	7.868	conditionC_vs_conditionI	-0.297487	0.329785	0.726541	1
TRINITY_DN10264_c0_g1_i1	2669	KOG								RefseqNR						swissport										72.69	72.26	0.868	0.717	conditionC_vs_conditionI	-0.318212	1.69511	0.669732	0.982546
TRINITY_DN10264_c0_g1_i2	269	KOG								RefseqNR						swissport										2.07	2.25	0.607	0.554	conditionC_vs_conditionI	-0.281342	-2.53543	1	1
TRINITY_DN10264_c0_g1_i3	2482	KOG								RefseqNR						swissport										16.56	22.63	0.209	0.239	conditionC_vs_conditionI	0.136382	-0.0806182	0.928218	1
TRINITY_DN10264_c0_g1_i4	2513	KOG								RefseqNR						swissport										21.68	39.86	0.272	0.421	conditionC_vs_conditionI	0.56127	0.491254	0.480463	0.907247
TRINITY_DN10265_c0_g1_i1	1662	KOG	0.38	84/223	2e-40	223	7302289	KOG1852	D	RefseqNR	0.72	353/492	0	565	gi|597981439|ref|XP_007363508.1|Mob1/phocein [Dichomitus squalens LYAD-421 SS1]	swissport	0.38	84/223	8e-40	223	sp|Q7K0E3.1|MOB4_DROMERecName: Full=MOB kinase activator-like 4; AltName: Full=Mob as tumor suppressor protein 4; Short=Dmob4; AltName: Full=Mps one binder kinase activator-like 4					1245	1227	24.969	20.43	conditionC_vs_conditionI	-0.319837	5.75333	0.627411	0.979542
TRINITY_DN10266_c0_g1_i10	1113	KOG								RefseqNR	0.67	101/150	1e-65	215	gi|597993143|ref|XP_007366541.1|hypothetical protein DICSQDRAFT_87532 [Dichomitus squalens LYAD-421 SS1]	swissport										170.66	158.96	5.418	4.187	conditionC_vs_conditionI	-0.403523	2.86541	0.551667	0.927094
TRINITY_DN10266_c0_g1_i2	1185	KOG								RefseqNR	0.67	101/150	1e-65	215	gi|597993143|ref|XP_007366541.1|hypothetical protein DICSQDRAFT_87532 [Dichomitus squalens LYAD-421 SS1]	swissport										128.83	73.79	3.797	1.807	conditionC_vs_conditionI	-1.0992	2.20248	0.120091	0.477355
TRINITY_DN10266_c0_g1_i3	1078	KOG								RefseqNR	0.64	138/216	2e-81	215	gi|597993143|ref|XP_007366541.1|hypothetical protein DICSQDRAFT_87532 [Dichomitus squalens LYAD-421 SS1]	swissport										27.71	13.82	0.91	0.382	conditionC_vs_conditionI	-1.29048	0.0187493	0.114552	0.462534
TRINITY_DN10266_c0_g1_i4	1201	KOG								RefseqNR	0.65	140/216	1e-83	215	gi|597993143|ref|XP_007366541.1|hypothetical protein DICSQDRAFT_87532 [Dichomitus squalens LYAD-421 SS1]	swissport										44.41	3.06	1.287	0.076	conditionC_vs_conditionI	-4.11216	0.210924	2.65437e-05	0.000760517
TRINITY_DN10266_c0_g1_i5	1132	KOG								RefseqNR	0.65	140/216	5e-84	215	gi|597993143|ref|XP_007366541.1|hypothetical protein DICSQDRAFT_87532 [Dichomitus squalens LYAD-421 SS1]	swissport										254.33	269.22	7.908	6.95	conditionC_vs_conditionI	-0.215979	3.51525	0.746658	1
TRINITY_DN10266_c0_g1_i6	1256	KOG								RefseqNR	0.67	85/127	2e-61	215	gi|597993143|ref|XP_007366541.1|hypothetical protein DICSQDRAFT_87532 [Dichomitus squalens LYAD-421 SS1]	swissport										9.29	24.14	0.251	0.554	conditionC_vs_conditionI	1.10659	-0.349787	0.224728	0.672051
TRINITY_DN10266_c0_g1_i8	1147	KOG								RefseqNR	0.64	138/216	4e-81	215	gi|597993143|ref|XP_007366541.1|hypothetical protein DICSQDRAFT_87532 [Dichomitus squalens LYAD-421 SS1]	swissport										40.77	10.02	1.245	0.258	conditionC_vs_conditionI	-2.31866	0.30165	0.00728157	0.0719718
TRINITY_DN10267_c0_g1_i1	565	KOG								RefseqNR	0.77	133/173	6e-92	336	gi|598008821|ref|XP_007370639.1|hypothetical protein DICSQDRAFT_112873 [Dichomitus squalens LYAD-421 SS1]	swissport										117.55	234.39	8.902	14.761	conditionC_vs_conditionI	0.688343	2.90852	0.315123	0.762139
TRINITY_DN10267_c0_g3_i1	1353	KOG	0.25	81/319	6e-12	271	Hs5803123	KOG4761	O	RefseqNR	0.78	264/339	4e-167	336	gi|598008821|ref|XP_007370639.1|hypothetical protein DICSQDRAFT_112873 [Dichomitus squalens LYAD-421 SS1]	swissport	0.25	79/319	1e-11	271	sp|Q5RDN3.1|PSMF1_PONABRecName: Full=Proteasome inhibitor PI31 subunit					1404.45	1568.61	35.523	32.944	conditionC_vs_conditionI	-0.138545	6.00999	0.833778	1
TRINITY_DN10268_c0_g1_i1	1186	KOG								RefseqNR	0.53	84/158	1e-64	393	gi|636622381|ref|XP_008042325.1|MFS general substrate transporter [Trametes versicolor FP-101664 SS1]	swissport										4.35	3.09	0.126	0.076	conditionC_vs_conditionI	-0.688934	-2.07224	1	1
TRINITY_DN10268_c0_g1_i2	1928	KOG	0.28	42/151	4e-06	497	YOL137w			RefseqNR	0.43	111/257	6e-94	399	gi|636622377|ref|XP_008042323.1|MFS general substrate transporter [Trametes versicolor FP-101664 SS1]	swissport										0	21.13	0	0.296	conditionC_vs_conditionI	7.26006	-0.936016	0.000390825	0.00690227
TRINITY_DN10268_c0_g1_i3	2091	KOG	0.28	42/151	4e-06	497	YOL137w			RefseqNR	0.43	111/257	7e-94	399	gi|636622377|ref|XP_008042323.1|MFS general substrate transporter [Trametes versicolor FP-101664 SS1]	swissport										293.85	350	4.582	4.522	conditionC_vs_conditionI	-0.0473021	3.80542	0.951379	1
TRINITY_DN10268_c0_g1_i4	2153	KOG								RefseqNR	0.54	85/158	2e-89	399	gi|636622377|ref|XP_008042323.1|MFS general substrate transporter [Trametes versicolor FP-101664 SS1]	swissport										23.8	35.79	0.356	0.449	conditionC_vs_conditionI	0.284896	0.454912	0.795724	1
TRINITY_DN10269_c0_g1_i1	736	KOG								RefseqNR	0.72	120/166	3e-67	187	gi|597990141|ref|XP_007365753.1|hypothetical protein DICSQDRAFT_170073 [Dichomitus squalens LYAD-421 SS1]	swissport										225	437	11.893	19.197	conditionC_vs_conditionI	0.658586	3.81176	0.328208	0.78106
TRINITY_DN10270_c0_g1_i1	1716	KOG	0.39	41/104	2e-13	470	CE28487	KOG0528	K	RefseqNR	0.34	74/220	7e-26	447	gi|807761613|ref|XP_012185601.1|predicted protein [Fibroporia radiculosa]	swissport	0.39	41/104	7e-13	470	sp|Q23045.2|EGL13_CAEELRecName: Full=Transcription factor egl-13; AltName: Full=Protein egg laying defective 13					36.49	82.12	0.711	1.319	conditionC_vs_conditionI	0.886707	1.36252	0.22966	0.680595
TRINITY_DN10270_c0_g1_i2	1647	KOG	0.38	40/104	3e-13	470	CE28487	KOG0528	K	RefseqNR	0.33	73/220	1e-25	447	gi|807761613|ref|XP_012185601.1|predicted protein [Fibroporia radiculosa]	swissport	0.38	40/104	1e-12	470	sp|Q23045.2|EGL13_CAEELRecName: Full=Transcription factor egl-13; AltName: Full=Protein egg laying defective 13					70.51	58.88	1.433	0.994	conditionC_vs_conditionI	-0.564871	1.55122	0.43206	0.87852
TRINITY_DN10271_c0_g1_i1	1163	KOG								RefseqNR	0.67	147/218	6e-97	217	gi|597972339|ref|XP_007361179.1|hypothetical protein DICSQDRAFT_165618 [Dichomitus squalens LYAD-421 SS1]	swissport						GO:0000166				1193.09	997.72	35.952	24.961	conditionC_vs_conditionI	-0.556278	5.59138	0.399616	0.854576
TRINITY_DN10271_c0_g1_i2	1215	KOG								RefseqNR	0.68	114/167	2e-75	217	gi|597972339|ref|XP_007361179.1|hypothetical protein DICSQDRAFT_165618 [Dichomitus squalens LYAD-421 SS1]	swissport						GO:0000166|GO:0003676				146.91	177.28	4.205	4.216	conditionC_vs_conditionI	-0.0309021	2.82224	0.978828	1
TRINITY_DN10272_c0_g1_i1	1227	KOG	0.38	88/232	5e-44	228	SPAC31G5.05c	KOG3111	G	RefseqNR	0.7	179/257	7e-114	228	gi|597969419|ref|XP_007360424.1|Ribulose-phosphate 3-epimerase [Dichomitus squalens LYAD-421 SS1]	swissport	0.37	98/262	2e-44	246	sp|Q6FL81.1|RPE_CANGARecName: Full=Ribulose-phosphate 3-epimerase; AltName: Full=Pentose-5-phosphate 3-epimerase; Short=PPE; AltName: Full=RPE	GO:0008152|GO:0005975|GO:0016857|GO:0003824	00030+5.1.3.1|00710+5.1.3.1|00040+5.1.3.1	5.1.3.1	5.1.3.1 green	26.91	30.28	0.764	0.707	conditionC_vs_conditionI	-0.146217	0.3983	0.893954	1
TRINITY_DN10272_c0_g1_i2	1168	KOG	0.42	118/279	2e-63	238	YJL121c	KOG3111	G	RefseqNR	0.77	214/277	6e-145	228	gi|597969419|ref|XP_007360424.1|Ribulose-phosphate 3-epimerase [Dichomitus squalens LYAD-421 SS1]	swissport	0.43	120/282	1e-64	246	sp|Q6FL81.1|RPE_CANGARecName: Full=Ribulose-phosphate 3-epimerase; AltName: Full=Pentose-5-phosphate 3-epimerase; Short=PPE; AltName: Full=RPE	GO:0008152|GO:0005975|GO:0016857|GO:0003824	00030+5.1.3.1|00710+5.1.3.1|00040+5.1.3.1	5.1.3.1	5.1.3.1 green	72.31	43.78	2.165	1.09	conditionC_vs_conditionI	-1.00708	1.40743	0.173572	0.577954
TRINITY_DN10272_c0_g1_i3	1080	KOG	0.47	98/210	9e-55	238	YJL121c	KOG3111	G	RefseqNR	0.87	180/208	4e-125	228	gi|597969419|ref|XP_007360424.1|Ribulose-phosphate 3-epimerase [Dichomitus squalens LYAD-421 SS1]	swissport	0.46	98/213	2e-55	246	sp|Q6FL81.1|RPE_CANGARecName: Full=Ribulose-phosphate 3-epimerase; AltName: Full=Pentose-5-phosphate 3-epimerase; Short=PPE; AltName: Full=RPE	GO:0008152|GO:0005975|GO:0003824|GO:0016857	00030+5.1.3.1|00710+5.1.3.1|00040+5.1.3.1	5.1.3.1	5.1.3.1 green	46.22	50.15	1.517	1.367	conditionC_vs_conditionI	-0.178103	1.11347	0.834179	1
TRINITY_DN10272_c0_g1_i4	1149	KOG	0.42	98/233	2e-49	238	YJL121c	KOG3111	G	RefseqNR	0.78	180/231	1e-119	228	gi|597969419|ref|XP_007360424.1|Ribulose-phosphate 3-epimerase [Dichomitus squalens LYAD-421 SS1]	swissport	0.42	98/236	3e-50	246	sp|Q6FL81.1|RPE_CANGARecName: Full=Ribulose-phosphate 3-epimerase; AltName: Full=Pentose-5-phosphate 3-epimerase; Short=PPE; AltName: Full=RPE	GO:0008152|GO:0005975|GO:0016857|GO:0003824	00030+5.1.3.1|00710+5.1.3.1|00040+5.1.3.1	5.1.3.1	5.1.3.1 green	49.15	53.86	1.506	1.367	conditionC_vs_conditionI	-0.158299	1.2105	0.87526	1
TRINITY_DN10272_c0_g1_i5	1021	KOG	0.51	118/230	2e-74	238	YJL121c	KOG3111	G	RefseqNR	0.94	215/228	3e-156	228	gi|597969419|ref|XP_007360424.1|Ribulose-phosphate 3-epimerase [Dichomitus squalens LYAD-421 SS1]	swissport	0.52	120/233	2e-75	246	sp|Q6FL81.1|RPE_CANGARecName: Full=Ribulose-phosphate 3-epimerase; AltName: Full=Pentose-5-phosphate 3-epimerase; Short=PPE; AltName: Full=RPE	GO:0006098|GO:0008152|GO:0005975|GO:0003824|GO:0016857|GO:0004750	00030+5.1.3.1|00710+5.1.3.1|00040+5.1.3.1	5.1.3.1	5.1.3.1 green	667.24	523.46	23.462	15.286	conditionC_vs_conditionI	-0.649597	4.71707	0.326353	0.777546
TRINITY_DN10272_c0_g3_i1	330	KOG	0.58	34/59	2e-17	233	At3g01850	KOG3111	G	RefseqNR	0.94	65/69	5e-35	228	gi|597969419|ref|XP_007360424.1|Ribulose-phosphate 3-epimerase [Dichomitus squalens LYAD-421 SS1]	swissport	0.59	36/61	6e-17	228	sp|Q9SE42.1|RPE1_ORYSJRecName: Full=Ribulose-phosphate 3-epimerase, cytoplasmic isoform; AltName: Full=Cyt-RPEase; AltName: Full=Pentose-5-phosphate 3-epimerase; Short=PPE; AltName: Full=RPEcyt; AltName: Full=Ribulose-5-phosphate-epimerase					34.17	43.47	6.339	6.74	conditionC_vs_conditionI	0.0398133	0.801831	1	1
TRINITY_DN10273_c0_g1_i1	1592	KOG	0.48	33/69	1e-12	738	SPBC27B12.11c			RefseqNR	0.83	254/307	4e-162	304	gi|597985527|ref|XP_007364559.1|hypothetical protein DICSQDRAFT_57650 [Dichomitus squalens LYAD-421 SS1]	swissport	0.48	33/69	4e-12	738	sp|O13658.1|YBCB_SCHPORecName: Full=Uncharacterized transcriptional regulatory protein C27B12.11c	GO:0005634|GO:0000981|GO:0006355|GO:0008270				739.15	526.23	15.554	9.197	conditionC_vs_conditionI	-0.789211	4.81175	0.234088	0.688173
TRINITY_DN10273_c0_g1_i2	1644	KOG	0.48	33/69	1e-12	738	SPBC27B12.11c			RefseqNR	0.83	254/307	8e-162	304	gi|597985527|ref|XP_007364559.1|hypothetical protein DICSQDRAFT_57650 [Dichomitus squalens LYAD-421 SS1]	swissport	0.48	33/69	4e-12	738	sp|O13658.1|YBCB_SCHPORecName: Full=Uncharacterized transcriptional regulatory protein C27B12.11c	GO:0005634|GO:0000981|GO:0006355|GO:0008270				305.24	252.19	6.192	4.254	conditionC_vs_conditionI	-0.573986	3.62256	0.393678	0.849032
TRINITY_DN10273_c0_g1_i3	1684	KOG	0.53	32/60	4e-11	738	SPBC27B12.11c			RefseqNR	0.89	142/160	5e-81	304	gi|597985527|ref|XP_007364559.1|hypothetical protein DICSQDRAFT_57650 [Dichomitus squalens LYAD-421 SS1]	swissport	0.53	32/60	1e-10	738	sp|O13658.1|YBCB_SCHPORecName: Full=Uncharacterized transcriptional regulatory protein C27B12.11c	GO:0005634|GO:0000981|GO:0006355|GO:0008270				36.6	26.58	0.722	0.44	conditionC_vs_conditionI	-0.75044	0.57375	0.336064	0.786778
TRINITY_DN10274_c0_g1_i1	1301	KOG	0.46	157/338	9e-108	340	SPAC1F7.12	KOG1575	C	RefseqNR	0.78	265/341	0	342	gi|598008269|ref|XP_007370509.1|Aldo/keto reductase [Dichomitus squalens LYAD-421 SS1]	swissport	0.46	157/338	3e-107	340	sp|Q09923.1|YAKC_SCHPORecName: Full=Aldo-keto reductase yakc [NADP(+)]					8.42	45.44	0.22	0.994	conditionC_vs_conditionI	2.17733	0.247341	0.0119999	0.105647
TRINITY_DN10274_c0_g1_i2	1144	KOG	0.47	160/343	1e-107	340	SPAC1F7.12	KOG1575	C	RefseqNR	0.8	273/341	0	342	gi|598008269|ref|XP_007370509.1|Aldo/keto reductase [Dichomitus squalens LYAD-421 SS1]	swissport	0.47	160/343	4e-107	340	sp|Q09923.1|YAKC_SCHPORecName: Full=Aldo-keto reductase yakc [NADP(+)]					45.14	33.8	1.391	0.86	conditionC_vs_conditionI	-0.700999	0.861614	0.374649	0.827985
TRINITY_DN10274_c0_g1_i3	1161	KOG	0.47	161/343	9e-108	340	SPAC1F7.12	KOG1575	C	RefseqNR	0.8	273/341	0	342	gi|598008269|ref|XP_007370509.1|Aldo/keto reductase [Dichomitus squalens LYAD-421 SS1]	swissport	0.47	161/343	3e-107	340	sp|Q09923.1|YAKC_SCHPORecName: Full=Aldo-keto reductase yakc [NADP(+)]					38.97	36.79	1.172	0.918	conditionC_vs_conditionI	-0.373582	0.797499	0.640815	0.981041
TRINITY_DN10274_c0_g1_i4	1269	KOG	0.47	159/339	5e-108	340	SPAC1F7.12	KOG1575	C	RefseqNR	0.77	264/341	0	342	gi|598008269|ref|XP_007370509.1|Aldo/keto reductase [Dichomitus squalens LYAD-421 SS1]	swissport	0.47	159/339	2e-107	340	sp|Q09923.1|YAKC_SCHPORecName: Full=Aldo-keto reductase yakc [NADP(+)]					20.47	3.98	0.554	0.086	conditionC_vs_conditionI	-2.57995	-0.688623	0.00910829	0.0851046
TRINITY_DN10275_c0_g1_i1	1899	KOG								RefseqNR	0.34	74/216	2e-18	341	gi|597994387|ref|XP_007366859.1|hypothetical protein DICSQDRAFT_137527 [Dichomitus squalens LYAD-421 SS1]	swissport										95.78	123.9	1.653	1.778	conditionC_vs_conditionI	0.0702945	2.26763	0.922761	1
TRINITY_DN10275_c0_g1_i2	1684	KOG								RefseqNR	0.49	32/65	5e-08	450	gi|636605205|ref|XP_008033737.1|hypothetical protein TRAVEDRAFT_42948 [Trametes versicolor FP-101664 SS1]	swissport										23.22	37.1	0.46	0.612	conditionC_vs_conditionI	0.385385	0.452025	0.697454	0.998088
TRINITY_DN10276_c0_g1_i1	950	KOG								RefseqNR	0.79	155/195	5e-93	190	gi|597978999|ref|XP_007362884.1|hypothetical protein DICSQDRAFT_100675 [Dichomitus squalens LYAD-421 SS1]	swissport										484.16	559.49	18.567	17.829	conditionC_vs_conditionI	-0.0909962	4.49984	0.892999	1
TRINITY_DN10276_c0_g1_i2	1009	KOG								RefseqNR	0.79	153/193	5e-91	190	gi|597978999|ref|XP_007362884.1|hypothetical protein DICSQDRAFT_100675 [Dichomitus squalens LYAD-421 SS1]	swissport										53.81	59.86	1.914	1.769	conditionC_vs_conditionI	-0.146536	1.3514	0.858156	1
TRINITY_DN10276_c0_g1_i3	818	KOG								RefseqNR	0.78	139/178	2e-78	190	gi|597978999|ref|XP_007362884.1|hypothetical protein DICSQDRAFT_100675 [Dichomitus squalens LYAD-421 SS1]	swissport										77.02	53.65	3.556	2.055	conditionC_vs_conditionI	-0.809177	1.57125	0.274544	0.7216
TRINITY_DN10277_c0_g1_i1	291	KOG								RefseqNR						swissport										10.87	62.84	2.636	12.744	conditionC_vs_conditionI	2.20752	0.691974	0.0064056	0.0645684
TRINITY_DN10277_c0_g2_i1	1028	KOG								RefseqNR	0.47	113/243	4e-60	242	gi|807758451|ref|XP_012184020.1|predicted protein [Fibroporia radiculosa]	swissport										152.07	350.72	5.303	10.162	conditionC_vs_conditionI	0.908044	3.4082	0.180384	0.592013
TRINITY_DN10277_c0_g2_i2	972	KOG								RefseqNR	0.58	90/155	2e-57	242	gi|807758451|ref|XP_012184020.1|predicted protein [Fibroporia radiculosa]	swissport										21.06	105.44	0.785	3.27	conditionC_vs_conditionI	2.01728	1.42225	0.00876657	0.0842054
TRINITY_DN10278_c0_g1_i1	981	KOG								RefseqNR	0.54	69/127	1e-35	145	gi|597986471|ref|XP_007364805.1|Cerato-platanin [Dichomitus squalens LYAD-421 SS1]	swissport	0.45	49/109	2e-26	205	sp|D4ALV6.1|AL15_ARTBCRecName: Full=Allergen Asp f 15 homolg					255.32	212.34	9.414	6.51	conditionC_vs_conditionI	-0.564988	3.3695	0.401981	0.857786
TRINITY_DN10278_c0_g1_i2	1055	KOG								RefseqNR	0.54	69/127	2e-35	145	gi|597986471|ref|XP_007364805.1|Cerato-platanin [Dichomitus squalens LYAD-421 SS1]	swissport	0.45	49/109	3e-26	205	sp|D4ALV6.1|AL15_ARTBCRecName: Full=Allergen Asp f 15 homolg					137.68	108.96	4.655	3.059	conditionC_vs_conditionI	-0.638547	2.46277	0.355214	0.810211
TRINITY_DN10278_c0_g1_i3	266	KOG								RefseqNR						swissport										0	2.7	0	0.679	conditionC_vs_conditionI	4.5081	-2.73788	0.285714	0.7216
[truncated: 63,713 more rows]

## Sheet: Sheet1
KEGG_list
[truncated: 1,930 more rows]
