# Supplementary material for: Induction of apoptosis and ganoderic acid biosynthesis by cAMP signaling in Ganoderma lucidum
Source: Sci Rep. 2017 Mar 23;7:318. doi: 10.1038/s41598-017-00281-x (PMC5428012; doi:10.1038/s41598-017-00281-x)
Supplement: Supplementary file 3 — Supplementary Table 2 [file 41598_2017_281_MOESM3_ESM.xls]

## Sheet: 工作表1
Q_Name	Q_Length	DataBase	Id%	Identity	ExpectValue	S_Length	S_Name	KOG_id	FC	DataBase	Id%	Identity	ExpectValue	S_Length	S_Name	DataBase	Id%	Identity	ExpectValue	S_Length	S_Name	GO_list	KEGG_list	EC number	EC number color	LG-Ctrl_count	LG-IBMX-CAM_count	LG-Ctrl_fpkm	LG-IBMX-CAM_fpkm	Type	logFC	logCPM	PValue	FDR
TRINITY_DN559_c0_g1_i1	509	KOG	0.38	47/125	9e-23	130	SPCC1739.09c	KOG3469	C	RefseqNR	0.81	105/129	9e-78	143	gi|667658445|ref|XP_008601054.1|cytochrome c oxidase subunit VIa [Beauveria bassiana ARSEF 2860]	swissport	0.38	47/125	3e-22	130	sp|O74471.1|COX13_SCHPORecName: Full=Cytochrome c oxidase subunit 6A, mitochondrial; AltName: Full=Cytochrome c oxidase polypeptide VIa; Flags: Precursor	GO:0004129|GO:0005743|GO:0005751				0	38	0	2.792	conditionC_vs_conditionI	8.11145	-0.206621	7.72046e-06	0.000267006
TRINITY_DN1000_c0_g1_i1	326	KOG	0.8	61/76	5e-41	109	SPCC191.07	KOG3453	C	RefseqNR	0.94	72/77	2e-46	106	gi|573979448|ref|XP_006667669.1|cytochrome c [Cordyceps militaris CM01]	swissport	0.89	68/76	9e-45	108	sp|P00048.2|CYC_NEUCRRecName: Full=Cytochrome c	GO:0009055|GO:0020037				0	31.19	0	4.952	conditionC_vs_conditionI	7.8189	-0.462808	3.56805e-05	0.000971973
TRINITY_DN20036_c0_g1_i1	409	KOG	0.35	20/57	6e-11	59	YDL067c			RefseqNR	0.78	46/59	2e-27	60	gi|667663217|ref|XP_008603440.1|cytochrome c oxidase subunit COX9 [Beauveria bassiana ARSEF 2860]	swissport	0.48	29/60	1e-16	60	sp|Q757F0.3|COX9_ASHGORecName: Full=Cytochrome c oxidase subunit 7A; AltName: Full=Cytochrome c oxidase polypeptide VIIA; Flags: Precursor					0	23	0	2.4	conditionC_vs_conditionI	7.39048	-0.827709	0.00021796	0.00427951
TRINITY_DN3839_c0_g1_i1	393	KOG	0.63	46/73	9e-32	83	YLR038c	KOG3057	C	RefseqNR	0.88	77/88	6e-52	89	gi|927402673|ref|XP_013947182.1|hypothetical protein TRIATDRAFT_255074 [Trichoderma atroviride IMI 206040]	swissport	0.64	53/83	1e-34	86	sp|O94581.2|COX12_SCHPORecName: Full=Cytochrome c oxidase subunit 6B; AltName: Full=Cytochrome c oxidase polypeptide VIb	GO:0004129|GO:0005739				0	16	0	1.788	conditionC_vs_conditionI	6.87068	-1.25037	0.00140897	0.0195636
TRINITY_DN17156_c0_g2_i3	2604	KOG	0.44	41/94	4e-14	92	SPAC1782.07	KOG4116	C	RefseqNR	0.63	148/234	2e-82	216	gi|597989401|ref|XP_007365556.1|hypothetical protein DICSQDRAFT_146975 [Dichomitus squalens LYAD-421 SS1]	swissport	0.44	41/94	2e-13	92	sp|P50523.1|QCR8_SCHPORecName: Full=Cytochrome b-c1 complex subunit 8; AltName: Full=Complex III subunit 8; AltName: Full=Ubiquinol-cytochrome c reductase complex 11 kDa protein; AltName: Full=Ubiquinol-cytochrome c reductase complex ubiquinone-binding protein QP-C	GO:0008121				665.39	4455.15	8.18	45.448	conditionC_vs_conditionI	2.44494	6.68807	0.000402325	0.00708214
TRINITY_DN17156_c0_g2_i1	2670	KOG	0.44	41/94	4e-14	92	SPAC1782.07	KOG4116	C	RefseqNR	0.63	148/234	3e-82	216	gi|597989401|ref|XP_007365556.1|hypothetical protein DICSQDRAFT_146975 [Dichomitus squalens LYAD-421 SS1]	swissport	0.44	41/94	2e-13	92	sp|P50523.1|QCR8_SCHPORecName: Full=Cytochrome b-c1 complex subunit 8; AltName: Full=Complex III subunit 8; AltName: Full=Ubiquinol-cytochrome c reductase complex 11 kDa protein; AltName: Full=Ubiquinol-cytochrome c reductase complex ubiquinone-binding protein QP-C	GO:0008121				202.22	1254.31	2.416	12.457	conditionC_vs_conditionI	2.33461	4.88181	0.000756761	0.0119792
TRINITY_DN20432_c0_g1_i1	514	KOG	0.6	105/174	6e-71	457	SPBP23A10.15c	KOG0960	O	RefseqNR	0.86	150/174	3e-103	474	gi|573985429|ref|XP_006670635.1|mitochondrial processing peptidase beta subunit [Cordyceps militaris CM01]	swissport	0.82	142/174	2e-98	476	sp|P11913.1|MPPB_NEUCRRecName: Full=Mitochondrial-processing peptidase subunit beta; AltName: Full=Beta-MPP; AltName: Full=Ubiquinol-cytochrome-c reductase complex core protein I; Flags: Precursor	GO:0046872|GO:0003824				0	15	0	1.09	conditionC_vs_conditionI	6.77839	-1.3227	0.00199604	0.0258904
TRINITY_DN12070_c0_g9_i2	1165	KOG	0.61	130/214	2e-79	385	YMi014	KOG4663	C	RefseqNR	0.99	212/214	6e-145	385	gi|526003425|ref|YP_008238945.1|apocytochrome b (mitochondrion) [Ganoderma lucidum]	swissport	0.78	163/209	4e-107	383	sp|Q94ZJ2.1|CYB_SCHCORecName: Full=Cytochrome b; AltName: Full=Complex III subunit 3; AltName: Full=Complex III subunit III; AltName: Full=Cytochrome b-c1 complex subunit 3; AltName: Full=Ubiquinol-cytochrome-c reductase complex cytochrome b subunit	GO:0004519				0.01	18.3	0	0.459	conditionC_vs_conditionI	7.03923	-1.11604	0.00100641	0.0148522
TRINITY_DN18891_c0_g1_i1	374	KOG	0.83	103/124	6e-73	545	YBL099w	KOG1353	C	RefseqNR	0.9	111/124	1e-77	388	gi|758188920|ref|XP_011316840.1|ATP synthase subunit alpha [Fusarium graminearum PH-1]	swissport	0.89	110/124	7e-75	551	sp|P37211.1|ATPA_NEUCRRecName: Full=ATP synthase subunit alpha, mitochondrial; Flags: Precursor	GO:0005524	00195+3.6.3.14|00190+3.6.3.14	3.6.3.14	3.6.3.14 red	0	17	0	2.075	conditionC_vs_conditionI	6.95741	-1.18159	0.00100641	0.0148522
TRINITY_DN20555_c0_g1_i1	468	KOG	0.44	23/52	5e-07	61	7293142	KOG3495	C	RefseqNR	0.84	61/73	9e-35	74	gi|667649317|ref|XP_008596490.1|mitochondrial ATP synthase [Beauveria bassiana ARSEF 2860]	swissport										0	15	0	1.252	conditionC_vs_conditionI	6.77839	-1.3227	0.00199604	0.0258904
TRINITY_DN1388_c0_g2_i1	840	KOG	0.84	200/237	2e-138	525	SPAC222.12c	KOG1350	C	RefseqNR	0.96	231/240	5e-162	513	gi|927410561|ref|XP_013951122.1|hypothetical protein TRIVIDRAFT_75569 [Trichoderma virens Gv29-8]	swissport	0.95	225/238	1e-156	519	sp|P23704.1|ATPB_NEUCRRecName: Full=ATP synthase subunit beta, mitochondrial; Flags: Precursor	GO:0033178|GO:0015991|GO:0005524|GO:0016820	00195+3.6.3.14|00190+3.6.3.14	3.6.3.14	3.6.3.14 red	0	90	0	3.336	conditionC_vs_conditionI	9.35236	0.926422	9.61643e-09	9.93411e-07
TRINITY_DN2695_c0_g2_i1	932	KOG	0.47	50/107	8e-21	136	Hs4885081	KOG3025	C	RefseqNR	0.91	134/148	9e-81	157	gi|953467347|ref|XP_014577148.1|ATPase, F0 complex, subunit C, DCCD-binding site, partial [Metarhizium majus ARSEF 297]	swissport	0.81	117/145	4e-73	147	sp|P00842.1|ATP9_NEUCRRecName: Full=ATP synthase subunit 9, mitochondrial; AltName: Full=Lipid-binding protein; Flags: Precursor	GO:0015986|GO:0015991|GO:0005515|GO:0045263|GO:0033177|GO:0015078				0	87	0	2.839	conditionC_vs_conditionI	9.30352	0.88071	1.31916e-08	1.29145e-06
TRINITY_DN21250_c0_g1_i1	943	KOG	0.77	188/244	8e-131	545	YBL099w	KOG1353	C	RefseqNR	0.93	228/245	7e-163	549	gi|667643283|ref|XP_008593473.1|ATP synthase alpha chain [Beauveria bassiana ARSEF 2860]	swissport	0.87	215/246	6e-157	551	sp|P37211.1|ATPA_NEUCRRecName: Full=ATP synthase subunit alpha, mitochondrial; Flags: Precursor	GO:0033178|GO:0015991|GO:0005524|GO:0016820	00195+3.6.3.14|00190+3.6.3.14	3.6.3.14	3.6.3.14 red	0	62	0	1.998	conditionC_vs_conditionI	8.8157	0.428575	2.22885e-07	1.35855e-05
TRINITY_DN19223_c0_g1_i1	882	KOG	0.72	191/266	4e-125	511	YJR121w	KOG1350	C	RefseqNR	0.91	264/291	0	587	gi|629698205|ref|XP_007814394.1|ATP synthase beta chain precursor [Metarhizium acridum CQMa 102]	swissport	0.9	249/276	5e-174	519	sp|P23704.1|ATPB_NEUCRRecName: Full=ATP synthase subunit beta, mitochondrial; Flags: Precursor	GO:0046034|GO:0005524|GO:0015992	00195+3.6.3.14|00190+3.6.3.14	3.6.3.14	3.6.3.14 red	0	52	0	1.816	conditionC_vs_conditionI	8.56256	0.197593	8.75702e-07	4.35694e-05
